# Supplementary material for: Di-μ-tricyanido-tetra­cyanidobis[hydro­tris­(pyrazoylborato)]tetra­methanol­diiron(III)iron(II) di­methanol disolvate
Source: Acta Crystallogr Sect E Struct Rep Online. 2014 Jan 22;70(Pt 2):m56. doi: 10.1107/S1600536814001019 (PMC3998261; doi:10.1107/S1600536814001019)
Supplement: Supplementary file 1 [file e-70-00m56-sup1.cif]

##############################################################################
#                                                                            #
# This CIF contains the data in a paper accepted for publication in          #
# Acta Crystallographica Section E. It conforms to the requirements of       #
# Notes for Authors for Acta Crystallographica Section E, and has been       #
# peer reviewed under the auspices of the IUCr Commission on Journals.       #
#                                                                            #
# Full details of the Crystallographic Information File format               #
# are given in the paper "The Crystallographic Information File (CIF):       #
# a New Standard Archive File for Crystallography" by S. R. Hall, F. H.      #
# Allen and I. D. Brown [Acta Cryst. (1991), A47, 655-685].                  #
#                                                                            #
# The current version of the core CIF dictionary is obtainable from          #
# ftp://ftp.iucr.org/pub/cif_core.dic.                                       #
#                                                                            #
# Software is freely available for graphical display of the structure(s)     #
# in this CIF. For information consult the CIF software page                 #
# http://www.iucr.org/resources/cif/software.                                #
#                                                                            #
# This file may be used for bona fide research purposes within the           #
# scientific community so long as proper attribution is given to the journal # 
# article from which it was obtained.                                        #
#                                                                            #
##############################################################################
data_I
_audit_creation_method     SHELXL-97
_journal_date_recd_electronic     2013-12-18
_journal_date_accepted     2014-01-15
_journal_name_full     'Acta Crystallographica, Section E'
_journal_year     2014
_journal_volume     70
_journal_issue      2
_journal_page_first     m56
_journal_page_last     m56
_journal_paper_category     QM
_journal_paper_doi     10.1107/S1600536814001019
_journal_coeditor_code     PK2510
_publ_contact_author_name     'Osamu Sato'
_publ_contact_author_address
;
Institute for Materials Chemistry and Engineering
Kyushu University, 6-1, Kasuga-koen, Fukuoka 816-0811, Japan
;
_publ_contact_author_email     'sato@cm.kyushu-u.ac.jp'
_publ_contact_author_fax     ?
_publ_contact_author_phone     '+81-092-583-7787'
_publ_section_title
;\
Di-\m-tricyanido-tetracyanidobis[hydrotris(pyrazoylborato)]\
tetramethanoldiiron(III)iron(II) dimethanol disolvate
;
loop_
    _publ_author_name
    _publ_author_address
    'Zhang, Kuirun'
;
Institute for Materials Chemistry and Engineering, Kyushu University, 6-1,
Kasuga-koen, Fukuoka 816-0811, Japan
;
    'Sato, Osamu'
;
Institute for Materials Chemistry and Engineering, Kyushu University, 6-1,
Kasuga-koen, Fukuoka 816-0811, Japan
;
_database_code_depnum_ccdc_archive     'CCDC 981575'
_chemical_name_systematic
;\
Di-\m-tricyanido-\
tetracyanidobis[hydrotris(pyrazoylborato)]tetramethanoldiiron(III)iron(II)
dimethanol disolvate
;
_chemical_name_common     ?
_chemical_formula_moiety     'C28 H36 B2 Fe3 N18 O4, 2(C1 H4 O1)'
_chemical_formula_sum     'C30 H44 B2 Fe3 N18 O6'
_chemical_formula_iupac     '[Fe3 (C9 H10 B N6)2 (C N)6 (C H4 O)4], 2C H4 O'
_chemical_formula_weight     942.00
_chemical_melting_point     ?
_symmetry_cell_setting     monoclinic
_symmetry_space_group_name_H-M     'P 21/c'
_symmetry_space_group_name_Hall     '-P 2ybc'
loop_
    _symmetry_equiv_pos_as_xyz
    'x, y, z'
    '-x, y+1/2, -z+1/2'
    '-x, -y, -z'
    'x, -y-1/2, z-1/2'
_cell_length_a     9.261(4)
_cell_length_b     16.405(7)
_cell_length_c     14.331(6)
_cell_angle_alpha     90.00
_cell_angle_beta     94.671(2)
_cell_angle_gamma     90.00
_cell_volume     2169.9(16)
_cell_formula_units_Z     2
_cell_measurement_reflns_used     4554
_cell_measurement_theta_min     3.11
_cell_measurement_theta_max     27.48
_cell_measurement_temperature     123(2)
_exptl_crystal_description     block
_exptl_crystal_colour     red
_exptl_crystal_size_max     0.30
_exptl_crystal_size_mid     0.20
_exptl_crystal_size_min     0.10
_exptl_crystal_density_diffrn     1.442
_exptl_crystal_density_meas     ?
_exptl_crystal_density_method     'not measured'
_exptl_crystal_F_000     972
_exptl_absorpt_coefficient_mu     1.051
_exptl_absorpt_correction_type     multi-scan
_exptl_absorpt_process_details     '(SADABS; Bruker, 2000)'
_exptl_absorpt_correction_T_min     0.743
_exptl_absorpt_correction_T_max     0.902
_exptl_special_details     ?
_diffrn_ambient_temperature     123(2)
_diffrn_radiation_type     MoK\a
_diffrn_radiation_wavelength     0.7107
_diffrn_radiation_source     'fine-focus sealed tube'
_diffrn_radiation_monochromator     graphite
_diffrn_measurement_device_type     'Rigaku Saturn70'
_diffrn_measurement_method     '\w scans'
_diffrn_detector_area_resol_mean     7.314
_diffrn_reflns_number     16575
_diffrn_reflns_av_R_equivalents     0.0965
_diffrn_reflns_av_sigmaI/netI     0.0704
_diffrn_reflns_theta_min     3.11
_diffrn_reflns_theta_max     27.48
_diffrn_reflns_theta_full     27.48
_diffrn_measured_fraction_theta_max     0.990
_diffrn_measured_fraction_theta_full     0.990
_diffrn_reflns_limit_h_min     -12
_diffrn_reflns_limit_h_max     11
_diffrn_reflns_limit_k_min     -21
_diffrn_reflns_limit_k_max     21
_diffrn_reflns_limit_l_min     -18
_diffrn_reflns_limit_l_max     16
_diffrn_standards_number     0
_diffrn_standards_interval_count     .
_diffrn_standards_interval_time     .
_diffrn_standards_decay_%     ?
_refine_special_details
;
Refinement of <i>F</i>^2^ against ALL reflections. The weighted <i>R</i>-factor
<i>wR</i> and goodness of fit <i>S</i> are based on <i>F</i>^2^, conventional
<i>R</i>-factors <i>R</i> are based on <i>F</i>, with <i>F</i> set to zero for
negative <i>F</i>^2^. The threshold expression of <i>F</i>^2^ >
\s(<i>F</i>^2^) is used only for calculating <i>R</i>-factors(gt) <i>etc</i>.
and is not relevant to the choice of reflections for refinement.
<i>R</i>-factors based on <i>F</i>^2^ are statistically about twice as large
as those based on <i>F</i>, and <i>R</i>- factors based on ALL data will be
even larger.
;
_reflns_number_total     4922
_reflns_number_gt     4557
_reflns_threshold_expression     I>2\s(I)
_refine_ls_structure_factor_coef     Fsqd
_refine_ls_matrix_type     full
_refine_ls_R_factor_all     0.0691
_refine_ls_R_factor_gt     0.0638
_refine_ls_wR_factor_gt     0.1632
_refine_ls_wR_factor_ref     0.1670
_refine_ls_goodness_of_fit_ref     1.132
_refine_ls_restrained_S_all     1.132
_refine_ls_number_reflns     4922
_refine_ls_number_parameters     269
_refine_ls_number_restraints     0
_refine_ls_hydrogen_treatment     constr
_refine_ls_weighting_scheme     calc
_refine_ls_weighting_details
         'calc w=1/[\s^2^(Fo^2^)+(0.0721P)^2^+4.4189P] where P=(Fo^2^+2Fc^2^)/3'
_atom_sites_solution_hydrogens     geom
_atom_sites_solution_primary     direct
_atom_sites_solution_secondary     difmap
_refine_ls_shift/su_max     0.001
_refine_ls_shift/su_mean     0.000
_refine_diff_density_max     0.946
_refine_diff_density_min     -0.815
_refine_ls_extinction_method     none
_refine_ls_extinction_coef     ?
loop_
    _atom_type_symbol
    _atom_type_description
    _atom_type_scat_dispersion_real
    _atom_type_scat_dispersion_imag
    _atom_type_scat_source
    'C' 'C' 0.0033 0.0016
                         'International Tables Vol C Tables 4.2.6.8 and 6.1.1.4'
    'H' 'H' 0.0000 0.0000
                         'International Tables Vol C Tables 4.2.6.8 and 6.1.1.4'
    'N' 'N' 0.0061 0.0033
                         'International Tables Vol C Tables 4.2.6.8 and 6.1.1.4'
    'O' 'O' 0.0106 0.0060
                         'International Tables Vol C Tables 4.2.6.8 and 6.1.1.4'
    'Fe' 'Fe' 0.3463 0.8444
                         'International Tables Vol C Tables 4.2.6.8 and 6.1.1.4'
    'B' 'B' 0.0013 0.0007
                         'International Tables Vol C Tables 4.2.6.8 and 6.1.1.4'
_computing_data_collection     'CrystalClear (Rigaku, 2008)'
_computing_cell_refinement     'CrystalClear (Rigaku, 2008)'
_computing_data_reduction     'CrystalClear (Rigaku, 2008)'
_computing_structure_solution     'SHELXS97 (Sheldrick, 2008)'
_computing_structure_refinement     'SHELXL97 (Sheldrick, 2008)'
_computing_molecular_graphics     'XP in SHELXTL (Sheldrick, 2008)'
_computing_publication_material     'publCIF (Westrip, 2010)'
loop_
    _atom_site_type_symbol
    _atom_site_label
    _atom_site_fract_x
    _atom_site_fract_y
    _atom_site_fract_z
    _atom_site_U_iso_or_equiv
    _atom_site_adp_type
    _atom_site_calc_flag
    _atom_site_refinement_flags
    _atom_site_occupancy
    _atom_site_symmetry_multiplicity
    _atom_site_disorder_assembly
    _atom_site_disorder_group
    Fe Fe1 0.16211(4) 0.53724(3) 0.76431(3) 0.01108(15) Uani d . 1 1 . .
    Fe Fe2 0.5000 0.5000 0.5000 0.01447(18) Uani d S 1 2 . .
    O O1 0.6195(3) 0.61004(16) 0.52139(18) 0.0259(6) Uani d . 1 1 . .
    H H1O 0.5856 0.6453 0.5654 0.031 Uiso d R 1 1 . .
    O O2 0.3481(3) 0.57099(18) 0.41549(19) 0.0295(6) Uani d . 1 1 . .
    H H2O 0.2586 0.5732 0.4119 0.035 Uiso d R 1 1 . .
    O O3 0.5843(4) 0.71803(18) 0.6547(2) 0.0424(8) Uani d . 1 1 . .
    H H3O 0.6238 0.7647 0.6527 0.051 Uiso d R 1 1 . .
    N N1 0.1053(3) 0.64652(16) 0.71911(18) 0.0132(5) Uani d . 1 1 . .
    N N2 0.0729(3) 0.70462(16) 0.78192(18) 0.0139(5) Uani d . 1 1 . .
    N N3 0.0040(3) 0.54145(16) 0.84969(18) 0.0136(5) Uani d . 1 1 . .
    N N4 -0.0165(3) 0.61102(16) 0.89905(18) 0.0146(5) Uani d . 1 1 . .
    N N5 0.2907(3) 0.58953(16) 0.86392(18) 0.0133(5) Uani d . 1 1 . .
    N N6 0.2409(3) 0.65368(16) 0.91250(18) 0.0151(5) Uani d . 1 1 . .
    N N7 -0.0531(3) 0.45434(18) 0.6197(2) 0.0223(6) Uani d . 1 1 . .
    N N8 0.3854(3) 0.52601(18) 0.6178(2) 0.0192(6) Uani d . 1 1 . .
    N N9 0.2724(3) 0.36947(17) 0.8348(2) 0.0210(6) Uani d . 1 1 . .
    C C1 0.0913(4) 0.6807(2) 0.6342(2) 0.0180(6) Uani d . 1 1 . .
    H H1 0.1081 0.6539 0.5774 0.022 Uiso calc R 1 1 . .
    C C2 0.0484(4) 0.7615(2) 0.6417(2) 0.0218(7) Uani d . 1 1 . .
    H H2 0.0302 0.7998 0.5924 0.026 Uiso calc R 1 1 . .
    C C3 0.0379(4) 0.77434(19) 0.7362(2) 0.0191(7) Uani d . 1 1 . .
    H H3 0.0107 0.8239 0.7642 0.023 Uiso calc R 1 1 . .
    C C4 -0.0966(4) 0.4884(2) 0.8710(2) 0.0169(6) Uani d . 1 1 . .
    H H4 -0.1068 0.4348 0.8462 0.020 Uiso calc R 1 1 . .
    C C5 -0.1852(4) 0.5225(2) 0.9348(2) 0.0199(7) Uani d . 1 1 . .
    H H5 -0.2653 0.4978 0.9612 0.024 Uiso calc R 1 1 . .
    C C6 -0.1310(3) 0.5999(2) 0.9513(2) 0.0180(6) Uani d . 1 1 . .
    H H6 -0.1676 0.6390 0.9922 0.022 Uiso calc R 1 1 . .
    C C7 0.4266(3) 0.5739(2) 0.9010(2) 0.0179(6) Uani d . 1 1 . .
    H H7 0.4877 0.5322 0.8805 0.021 Uiso calc R 1 1 . .
    C C8 0.4640(4) 0.6281(2) 0.9736(2) 0.0225(7) Uani d . 1 1 . .
    H H8 0.5528 0.6307 1.0116 0.027 Uiso calc R 1 1 . .
    C C9 0.3438(4) 0.6775(2) 0.9786(2) 0.0197(7) Uani d . 1 1 . .
    H H9 0.3353 0.7210 1.0216 0.024 Uiso calc R 1 1 . .
    C C10 0.2287(3) 0.4314(2) 0.8080(2) 0.0150(6) Uani d . 1 1 . .
    C C11 0.3056(3) 0.53102(18) 0.6750(2) 0.0138(6) Uani d . 1 1 . .
    C C12 0.0301(3) 0.48514(19) 0.6716(2) 0.0149(6) Uani d . 1 1 . .
    C C13 0.7555(5) 0.6320(3) 0.4880(4) 0.0401(11) Uani d . 1 1 . .
    H H13A 0.7890 0.6835 0.5168 0.048 Uiso calc R 1 1 . .
    H H13B 0.7438 0.6384 0.4198 0.048 Uiso calc R 1 1 . .
    H H13C 0.8267 0.5891 0.5043 0.048 Uiso calc R 1 1 . .
    C C14 0.3792(5) 0.6167(3) 0.3344(3) 0.0386(10) Uani d . 1 1 . .
    H H14A 0.3525 0.5845 0.2780 0.046 Uiso calc R 1 1 . .
    H H14B 0.4830 0.6293 0.3376 0.046 Uiso calc R 1 1 . .
    H H14C 0.3235 0.6676 0.3321 0.046 Uiso calc R 1 1 . .
    C C15 0.6291(13) 0.6822(4) 0.7417(4) 0.123(5) Uani d . 1 1 . .
    H H15A 0.7292 0.6981 0.7604 0.148 Uiso calc R 1 1 . .
    H H15B 0.6232 0.6227 0.7362 0.148 Uiso calc R 1 1 . .
    H H15C 0.5658 0.7007 0.7891 0.148 Uiso calc R 1 1 . .
    B B1 0.0838(4) 0.6841(2) 0.8869(2) 0.0150(7) Uani d . 1 1 . .
    H H10 0.0501 0.7378 0.9281 0.018 Uiso d R 1 1 . .
loop_
    _atom_site_aniso_label
    _atom_site_aniso_U_11
    _atom_site_aniso_U_22
    _atom_site_aniso_U_33
    _atom_site_aniso_U_12
    _atom_site_aniso_U_13
    _atom_site_aniso_U_23
    Fe1 0.0115(2) 0.0095(2) 0.0126(2) 0.00115(15) 0.00292(16) 0.00043(15)
    Fe2 0.0125(3) 0.0171(3) 0.0143(3) -0.0025(2) 0.0040(2) -0.0033(2)
    O1 0.0240(13) 0.0255(13) 0.0297(14) -0.0087(11) 0.0112(10) -0.0113(11)
    O2 0.0152(12) 0.0420(16) 0.0312(14) 0.0014(11) 0.0002(10) 0.0111(12)
    O3 0.065(2) 0.0274(15) 0.0368(16) -0.0274(15) 0.0179(15) -0.0142(12)
    N1 0.0154(12) 0.0117(12) 0.0127(12) 0.0005(10) 0.0030(9) 0.0004(9)
    N2 0.0175(12) 0.0117(12) 0.0126(12) 0.0018(10) 0.0022(9) -0.0003(10)
    N3 0.0144(13) 0.0112(12) 0.0156(13) 0.0019(10) 0.0033(10) -0.0001(9)
    N4 0.0146(12) 0.0141(13) 0.0154(12) 0.0045(10) 0.0028(10) -0.0012(10)
    N5 0.0126(12) 0.0145(12) 0.0131(12) 0.0008(10) 0.0028(9) -0.0008(10)
    N6 0.0177(13) 0.0135(12) 0.0146(12) -0.0001(10) 0.0043(10) -0.0017(10)
    N7 0.0203(14) 0.0233(15) 0.0231(15) -0.0024(12) 0.0006(12) 0.0013(12)
    N8 0.0192(14) 0.0198(14) 0.0194(14) -0.0016(11) 0.0059(11) -0.0040(11)
    N9 0.0241(15) 0.0135(13) 0.0252(15) 0.0025(11) 0.0001(11) 0.0003(11)
    C1 0.0218(16) 0.0173(15) 0.0151(15) 0.0010(13) 0.0018(12) 0.0008(12)
    C2 0.0341(19) 0.0143(15) 0.0167(15) 0.0032(14) -0.0004(14) 0.0049(12)
    C3 0.0255(17) 0.0099(14) 0.0217(16) 0.0019(13) 0.0001(13) 0.0013(12)
    C4 0.0156(15) 0.0158(15) 0.0195(15) -0.0003(12) 0.0033(12) 0.0024(12)
    C5 0.0157(15) 0.0239(17) 0.0210(16) 0.0028(13) 0.0068(12) 0.0039(13)
    C6 0.0158(15) 0.0235(16) 0.0154(14) 0.0034(13) 0.0052(11) 0.0015(12)
    C7 0.0132(14) 0.0202(16) 0.0202(15) 0.0011(12) 0.0010(12) 0.0011(13)
    C8 0.0169(15) 0.0267(18) 0.0234(17) -0.0024(14) -0.0011(13) -0.0015(14)
    C9 0.0225(16) 0.0202(16) 0.0162(15) -0.0027(13) 0.0009(12) -0.0025(12)
    C10 0.0140(14) 0.0170(15) 0.0140(14) 0.0013(12) 0.0012(11) -0.0017(11)
    C11 0.0148(14) 0.0107(14) 0.0160(15) 0.0002(11) 0.0019(11) 0.0001(11)
    C12 0.0139(14) 0.0136(14) 0.0175(15) 0.0023(12) 0.0040(11) 0.0008(12)
    C13 0.027(2) 0.037(2) 0.057(3) -0.0175(18) 0.0123(19) -0.009(2)
    C14 0.027(2) 0.049(3) 0.041(2) 0.0047(19) 0.0040(17) 0.018(2)
    C15 0.272(13) 0.069(4) 0.027(3) -0.107(7) 0.007(5) 0.001(3)
    B1 0.0174(16) 0.0145(16) 0.0134(15) 0.0013(13) 0.0030(12) -0.0008(12)
_geom_special_details
;
All e.s.d.'s (except the e.s.d. in the dihedral angle between two l.s. planes)
are estimated using the full covariance matrix. The cell e.s.d.'s are taken
into account individually in the estimation of e.s.d.'s in distances, angles
and torsion angles; correlations between e.s.d.'s in cell parameters are only
used when they are defined by crystal symmetry. An approximate (isotropic)
treatment of cell e.s.d.'s is used for estimating e.s.d.'s involving l.s.
planes.
;
loop_
    _geom_bond_atom_site_label_1
    _geom_bond_atom_site_label_2
    _geom_bond_site_symmetry_2
    _geom_bond_distance
    _geom_bond_publ_flag
    Fe1 C11 . 1.922(3) ?
    Fe1 C10 . 1.930(3) ?
    Fe1 C12 . 1.930(3) ?
    Fe1 N1 . 1.963(3) ?
    Fe1 N5 . 1.979(3) ?
    Fe1 N3 . 1.984(3) ?
    Fe2 N8 3_666 2.109(3) ?
    Fe2 N8 . 2.109(3) ?
    Fe2 O1 3_666 2.127(3) ?
    Fe2 O1 . 2.127(3) ?
    Fe2 O2 . 2.127(3) ?
    Fe2 O2 3_666 2.127(3) ?
    O1 C13 . 1.429(5) ?
    O1 H1O . 0.9286 ?
    O2 C14 . 1.432(5) ?
    O2 H2O . 0.8267 ?
    O3 C15 . 1.410(8) ?
    O3 H3O . 0.8500 ?
    N1 C1 . 1.336(4) ?
    N1 N2 . 1.361(4) ?
    N2 C3 . 1.344(4) ?
    N2 B1 . 1.537(4) ?
    N3 C4 . 1.329(4) ?
    N3 N4 . 1.364(4) ?
    N4 C6 . 1.359(4) ?
    N4 B1 . 1.535(5) ?
    N5 C7 . 1.350(4) ?
    N5 N6 . 1.363(4) ?
    N6 C9 . 1.345(4) ?
    N6 B1 . 1.554(4) ?
    N7 C12 . 1.144(5) ?
    N8 C11 . 1.150(4) ?
    N9 C10 . 1.148(4) ?
    C1 C2 . 1.391(5) ?
    C1 H1 . 0.9500 ?
    C2 C3 . 1.382(5) ?
    C2 H2 . 0.9500 ?
    C3 H3 . 0.9500 ?
    C4 C5 . 1.395(5) ?
    C4 H4 . 0.9500 ?
    C5 C6 . 1.379(5) ?
    C5 H5 . 0.9500 ?
    C6 H6 . 0.9500 ?
    C7 C8 . 1.390(5) ?
    C7 H7 . 0.9500 ?
    C8 C9 . 1.383(5) ?
    C8 H8 . 0.9500 ?
    C9 H9 . 0.9500 ?
    C13 H13A . 0.9800 ?
    C13 H13B . 0.9800 ?
    C13 H13C . 0.9800 ?
    C14 H14A . 0.9800 ?
    C14 H14B . 0.9800 ?
    C14 H14C . 0.9800 ?
    C15 H15A . 0.9800 ?
    C15 H15B . 0.9800 ?
    C15 H15C . 0.9800 ?
    B1 H10 . 1.1191 ?
loop_
    _geom_angle_atom_site_label_1
    _geom_angle_atom_site_label_2
    _geom_angle_atom_site_label_3
    _geom_angle_site_symmetry_1
    _geom_angle_site_symmetry_3
    _geom_angle
    _geom_angle_publ_flag
    C11 Fe1 C10 . . 87.03(13) ?
    C11 Fe1 C12 . . 87.23(14) ?
    C10 Fe1 C12 . . 89.59(13) ?
    C11 Fe1 N1 . . 90.58(12) ?
    C10 Fe1 N1 . . 176.91(12) ?
    C12 Fe1 N1 . . 92.27(12) ?
    C11 Fe1 N5 . . 95.46(12) ?
    C10 Fe1 N5 . . 89.89(12) ?
    C12 Fe1 N5 . . 177.23(12) ?
    N1 Fe1 N5 . . 88.37(11) ?
    C11 Fe1 N3 . . 176.14(12) ?
    C10 Fe1 N3 . . 93.65(12) ?
    C12 Fe1 N3 . . 88.97(13) ?
    N1 Fe1 N3 . . 88.87(11) ?
    N5 Fe1 N3 . . 88.34(11) ?
    N8 Fe2 N8 3_666 . 179.9990(10)
                                 ?
    N8 Fe2 O1 3_666 3_666 90.17(10) ?
    N8 Fe2 O1 . 3_666 89.83(10) ?
    N8 Fe2 O1 3_666 . 89.83(10) ?
    N8 Fe2 O1 . . 90.17(10) ?
    O1 Fe2 O1 3_666 . 179.9980(10)
                                 ?
    N8 Fe2 O2 3_666 . 90.45(11) ?
    N8 Fe2 O2 . . 89.55(11) ?
    O1 Fe2 O2 3_666 . 94.03(11) ?
    O1 Fe2 O2 . . 85.97(11) ?
    N8 Fe2 O2 3_666 3_666 89.55(11) ?
    N8 Fe2 O2 . 3_666 90.45(11) ?
    O1 Fe2 O2 3_666 3_666 85.97(11) ?
    O1 Fe2 O2 . 3_666 94.03(11) ?
    O2 Fe2 O2 . 3_666 180.0000(10)
                                 ?
    C13 O1 Fe2 . . 128.9(2) ?
    C13 O1 H1O . . 115.3 ?
    Fe2 O1 H1O . . 115.2 ?
    C14 O2 Fe2 . . 125.5(2) ?
    C14 O2 H2O . . 101.2 ?
    Fe2 O2 H2O . . 132.2 ?
    C15 O3 H3O . . 108.1 ?
    C1 N1 N2 . . 107.3(3) ?
    C1 N1 Fe1 . . 133.4(2) ?
    N2 N1 Fe1 . . 119.27(19) ?
    C3 N2 N1 . . 109.3(3) ?
    C3 N2 B1 . . 131.1(3) ?
    N1 N2 B1 . . 119.6(2) ?
    C4 N3 N4 . . 107.4(3) ?
    C4 N3 Fe1 . . 133.3(2) ?
    N4 N3 Fe1 . . 119.4(2) ?
    C6 N4 N3 . . 108.8(3) ?
    C6 N4 B1 . . 132.3(3) ?
    N3 N4 B1 . . 118.9(3) ?
    C7 N5 N6 . . 106.8(3) ?
    C7 N5 Fe1 . . 133.6(2) ?
    N6 N5 Fe1 . . 119.6(2) ?
    C9 N6 N5 . . 109.5(3) ?
    C9 N6 B1 . . 132.0(3) ?
    N5 N6 B1 . . 118.5(2) ?
    C11 N8 Fe2 . . 168.2(3) ?
    N1 C1 C2 . . 109.7(3) ?
    N1 C1 H1 . . 125.1 ?
    C2 C1 H1 . . 125.1 ?
    C3 C2 C1 . . 105.3(3) ?
    C3 C2 H2 . . 127.4 ?
    C1 C2 H2 . . 127.4 ?
    N2 C3 C2 . . 108.3(3) ?
    N2 C3 H3 . . 125.8 ?
    C2 C3 H3 . . 125.8 ?
    N3 C4 C5 . . 110.4(3) ?
    N3 C4 H4 . . 124.8 ?
    C5 C4 H4 . . 124.8 ?
    C6 C5 C4 . . 104.9(3) ?
    C6 C5 H5 . . 127.6 ?
    C4 C5 H5 . . 127.6 ?
    N4 C6 C5 . . 108.6(3) ?
    N4 C6 H6 . . 125.7 ?
    C5 C6 H6 . . 125.7 ?
    N5 C7 C8 . . 109.9(3) ?
    N5 C7 H7 . . 125.0 ?
    C8 C7 H7 . . 125.0 ?
    C9 C8 C7 . . 105.1(3) ?
    C9 C8 H8 . . 127.4 ?
    C7 C8 H8 . . 127.4 ?
    N6 C9 C8 . . 108.7(3) ?
    N6 C9 H9 . . 125.7 ?
    C8 C9 H9 . . 125.7 ?
    N9 C10 Fe1 . . 177.9(3) ?
    N8 C11 Fe1 . . 176.1(3) ?
    N7 C12 Fe1 . . 176.7(3) ?
    O1 C13 H13A . . 109.5 ?
    O1 C13 H13B . . 109.5 ?
    H13A C13 H13B . . 109.5 ?
    O1 C13 H13C . . 109.5 ?
    H13A C13 H13C . . 109.5 ?
    H13B C13 H13C . . 109.5 ?
    O2 C14 H14A . . 109.5 ?
    O2 C14 H14B . . 109.5 ?
    H14A C14 H14B . . 109.5 ?
    O2 C14 H14C . . 109.5 ?
    H14A C14 H14C . . 109.5 ?
    H14B C14 H14C . . 109.5 ?
    O3 C15 H15A . . 109.5 ?
    O3 C15 H15B . . 109.5 ?
    H15A C15 H15B . . 109.5 ?
    O3 C15 H15C . . 109.5 ?
    H15A C15 H15C . . 109.5 ?
    H15B C15 H15C . . 109.5 ?
    N4 B1 N2 . . 106.8(3) ?
    N4 B1 N6 . . 106.7(3) ?
    N2 B1 N6 . . 106.7(2) ?
    N4 B1 H10 . . 111.0 ?
    N2 B1 H10 . . 110.1 ?
    N6 B1 H10 . . 115.1 ?
loop_
    _geom_torsion_atom_site_label_1
    _geom_torsion_atom_site_label_2
    _geom_torsion_atom_site_label_3
    _geom_torsion_atom_site_label_4
    _geom_torsion_site_symmetry_1
    _geom_torsion_site_symmetry_2
    _geom_torsion_site_symmetry_3
    _geom_torsion_site_symmetry_4
    _geom_torsion
    _geom_torsion_publ_flag
    N8 Fe2 O1 C13 3_666 . . . -20.3(4) ?
    N8 Fe2 O1 C13 . . . . 159.7(4) ?
    O1 Fe2 O1 C13 3_666 . . . -88(7) ?
    O2 Fe2 O1 C13 . . . . -110.8(4) ?
    O2 Fe2 O1 C13 3_666 . . . 69.2(4) ?
    N8 Fe2 O2 C14 3_666 . . . -31.2(3) ?
    N8 Fe2 O2 C14 . . . . 148.8(3) ?
    O1 Fe2 O2 C14 3_666 . . . -121.4(3) ?
    O1 Fe2 O2 C14 . . . . 58.5(3) ?
    O2 Fe2 O2 C14 3_666 . . .  1E1(5)
                                     ?
    C11 Fe1 N1 C1 . . . . 38.3(3) ?
    C10 Fe1 N1 C1 . . . . 78(2) ?
    C12 Fe1 N1 C1 . . . . -48.9(3) ?
    N5 Fe1 N1 C1 . . . . 133.8(3) ?
    N3 Fe1 N1 C1 . . . . -137.9(3) ?
    C11 Fe1 N1 N2 . . . . -140.6(2) ?
    C10 Fe1 N1 N2 . . . . -101(2) ?
    C12 Fe1 N1 N2 . . . . 132.1(2) ?
    N5 Fe1 N1 N2 . . . . -45.2(2) ?
    N3 Fe1 N1 N2 . . . . 43.2(2) ?
    C1 N1 N2 C3 . . . . 0.4(4) ?
    Fe1 N1 N2 C3 . . . . 179.6(2) ?
    C1 N1 N2 B1 . . . . -178.2(3) ?
    Fe1 N1 N2 B1 . . . . 1.0(4) ?
    C11 Fe1 N3 C4 . . . . 53.1(19) ?
    C10 Fe1 N3 C4 . . . . -47.0(3) ?
    C12 Fe1 N3 C4 . . . . 42.5(3) ?
    N1 Fe1 N3 C4 . . . . 134.8(3) ?
    N5 Fe1 N3 C4 . . . . -136.8(3) ?
    C11 Fe1 N3 N4 . . . . -125.6(17) ?
    C10 Fe1 N3 N4 . . . . 134.3(2) ?
    C12 Fe1 N3 N4 . . . . -136.2(2) ?
    N1 Fe1 N3 N4 . . . . -43.9(2) ?
    N5 Fe1 N3 N4 . . . . 44.5(2) ?
    C4 N3 N4 C6 . . . . 0.2(3) ?
    Fe1 N3 N4 C6 . . . . 179.2(2) ?
    C4 N3 N4 B1 . . . . -179.1(3) ?
    Fe1 N3 N4 B1 . . . . -0.1(4) ?
    C11 Fe1 N5 C7 . . . . -47.6(3) ?
    C10 Fe1 N5 C7 . . . . 39.4(3) ?
    C12 Fe1 N5 C7 . . . . 119(2) ?
    N1 Fe1 N5 C7 . . . . -138.0(3) ?
    N3 Fe1 N5 C7 . . . . 133.0(3) ?
    C11 Fe1 N5 N6 . . . . 135.3(2) ?
    C10 Fe1 N5 N6 . . . . -137.6(2) ?
    C12 Fe1 N5 N6 . . . . -58(3) ?
    N1 Fe1 N5 N6 . . . . 44.9(2) ?
    N3 Fe1 N5 N6 . . . . -44.0(2) ?
    C7 N5 N6 C9 . . . . -0.1(3) ?
    Fe1 N5 N6 C9 . . . . 177.7(2) ?
    C7 N5 N6 B1 . . . . -178.3(3) ?
    Fe1 N5 N6 B1 . . . . -0.5(3) ?
    N8 Fe2 N8 C11 3_666 . . . 164(4) ?
    O1 Fe2 N8 C11 3_666 . . . -20.8(14) ?
    O1 Fe2 N8 C11 . . . . 159.2(14) ?
    O2 Fe2 N8 C11 . . . . 73.2(14) ?
    O2 Fe2 N8 C11 3_666 . . . -106.8(14) ?
    N2 N1 C1 C2 . . . . -0.4(4) ?
    Fe1 N1 C1 C2 . . . . -179.5(2) ?
    N1 C1 C2 C3 . . . . 0.3(4) ?
    N1 N2 C3 C2 . . . . -0.3(4) ?
    B1 N2 C3 C2 . . . . 178.1(3) ?
    C1 C2 C3 N2 . . . . 0.0(4) ?
    N4 N3 C4 C5 . . . . 0.0(4) ?
    Fe1 N3 C4 C5 . . . . -178.8(2) ?
    N3 C4 C5 C6 . . . . -0.3(4) ?
    N3 N4 C6 C5 . . . . -0.4(4) ?
    B1 N4 C6 C5 . . . . 178.7(3) ?
    C4 C5 C6 N4 . . . . 0.4(4) ?
    N6 N5 C7 C8 . . . . 0.1(4) ?
    Fe1 N5 C7 C8 . . . . -177.2(2) ?
    N5 C7 C8 C9 . . . . -0.1(4) ?
    N5 N6 C9 C8 . . . . 0.0(4) ?
    B1 N6 C9 C8 . . . . 177.9(3) ?
    C7 C8 C9 N6 . . . . 0.0(4) ?
    C11 Fe1 C10 N9 . . . . 63(8) ?
    C12 Fe1 C10 N9 . . . . 150(8) ?
    N1 Fe1 C10 N9 . . . . 23(10) ?
    N5 Fe1 C10 N9 . . . . -33(8) ?
    N3 Fe1 C10 N9 . . . . -121(8) ?
    Fe2 N8 C11 Fe1 . . . . -25(6) ?
    C10 Fe1 C11 N8 . . . . 100(4) ?
    C12 Fe1 C11 N8 . . . . 10(4) ?
    N1 Fe1 C11 N8 . . . . -82(4) ?
    N5 Fe1 C11 N8 . . . . -170(4) ?
    N3 Fe1 C11 N8 . . . . 0(6) ?
    C11 Fe1 C12 N7 . . . .  18E1(10)
                                    ?
    C10 Fe1 C12 N7 . . . . 92(5) ?
    N1 Fe1 C12 N7 . . . . -91(5) ?
    N5 Fe1 C12 N7 . . . . 12(7) ?
    N3 Fe1 C12 N7 . . . . -2(5) ?
    C6 N4 B1 N2 . . . . -122.6(3) ?
    N3 N4 B1 N2 . . . . 56.4(3) ?
    C6 N4 B1 N6 . . . . 123.6(3) ?
    N3 N4 B1 N6 . . . . -57.4(3) ?
    C3 N2 B1 N4 . . . . 124.2(4) ?
    N1 N2 B1 N4 . . . . -57.6(3) ?
    C3 N2 B1 N6 . . . . -122.0(4) ?
    N1 N2 B1 N6 . . . . 56.2(3) ?
    C9 N6 B1 N4 . . . . -119.9(4) ?
    N5 N6 B1 N4 . . . . 57.8(3) ?
    C9 N6 B1 N2 . . . . 126.1(3) ?
    N5 N6 B1 N2 . . . . -56.1(3) ?
loop_
    _geom_hbond_atom_site_label_D
    _geom_hbond_atom_site_label_H
    _geom_hbond_atom_site_label_A
    _geom_hbond_site_symmetry_A
    _geom_hbond_distance_DH
    _geom_hbond_distance_HA
    _geom_hbond_distance_DA
    _geom_hbond_angle_DHA
    O1 H1O O3 . 0.93 1.75 2.645(4) 160.6
    O2 H2O N7 3_566 0.83 1.97 2.769(4) 161.4
    O3 H3O N9 2_656 0.85 1.97 2.815(4) 172.1
    O1 H1O O3 . 0.93 1.75 2.645(4) 160.6
    O2 H2O N7 3_566 0.83 1.97 2.769(4) 161.4
    C8 H8 N9 3_667 0.95 2.62 3.523(5) 158.0
    O3 H3O N9 2_656 0.85 1.97 2.815(4) 172.1
