# Supplementary material for: Di-μ-tricyanido-tetra­cyanidobis[hydro­tris­(pyrazoylborato)]tetra­methanol­diiron(III)iron(II) di­methanol disolvate
Source: Acta Crystallogr Sect E Struct Rep Online. 2014 Jan 22;70(Pt 2):m56. doi: 10.1107/S1600536814001019 (PMC3998261; doi:10.1107/S1600536814001019)
Supplement: Supplementary file 2 [file e-70-00m56-Isup2.hkl]

# 
# h,k,l, Fc-squared, Fo-squared, sigma(Fo-squared) and status flag 
# 
data_I
_shelx_title ' ccda313' 
_shelx_refln_list_code          4 
_shelx_F_calc_maximum      148.00 
_exptl_crystal_F_000       972.00 
_reflns_d_resolution_high  0.7700 
 
loop_ 
 _symmetry_equiv_pos_as_xyz 
 'x, y, z' 
 '-x, y+1/2, -z+1/2' 
 '-x, -y, -z' 
 'x, -y-1/2, z-1/2' 
 
_cell_length_a     9.2606 
_cell_length_b    16.4051 
_cell_length_c    14.3306 
_cell_angle_alpha  90.000 
_cell_angle_beta   94.671 
_cell_angle_gamma  90.000 
 
_shelx_F_squared_multiplier     1.000 
 
loop_ 
 _refln_index_h 
 _refln_index_k 
 _refln_index_l 
 _refln_F_squared_calc 
 _refln_F_squared_meas 
 _refln_F_squared_sigma 
 _refln_observed_status 
   2   0   0     3631.81     3982.79    209.39 o 
   3   0   0      240.42      315.85     31.40 o 
   4   0   0      463.88      432.24     72.00 o 
   5   0   0       22.67       10.60      4.59 o 
   6   0   0     2293.94     1961.73     65.17 o 
   7   0   0       36.49      114.83     38.79 o 
   8   0   0      674.88      675.35     58.93 o 
   9   0   0     2809.55     3005.93    134.94 o 
  10   0   0       13.31       50.41     79.16 o 
  11   0   0       11.82       42.60     25.82 o 
   2   1   0     8289.15     5736.13    193.68 o 
   3   1   0     6151.15     7154.93    219.37 o 
   4   1   0     6319.96     7085.02    227.06 o 
   5   1   0       47.76      140.78     59.70 o 
   6   1   0        9.47       31.68      7.09 o 
   7   1   0      582.42      713.03     57.43 o 
   8   1   0      351.32      378.76     60.05 o 
   9   1   0       46.03       46.96      7.88 o 
  10   1   0      209.97      209.31     28.79 o 
  11   1   0      181.06      110.80     15.57 o 
   1   2   0       60.88       55.81      5.51 o 
   2   2   0      733.49      788.51     40.26 o 
   3   2   0     9046.88     8928.59   1285.76 o 
   4   2   0       71.02      146.56     39.13 o 
   5   2   0      158.74      174.64     26.54 o 
   6   2   0    13257.08    12461.27   1267.96 o 
   7   2   0      437.86      707.72     43.94 o 
   8   2   0      459.86      468.55     35.71 o 
   9   2   0     2392.69     2514.42     78.69 o 
  10   2   0       80.61      104.89     31.24 o 
  11   2   0       41.04       36.02     11.21 o 
   1   3   0     3664.12     4347.56    243.19 o 
   2   3   0     5305.44     6691.60    268.99 o 
   3   3   0      837.13      958.78     45.72 o 
   4   3   0     3018.62     3384.65    104.81 o 
   5   3   0     3411.74     4437.80     75.13 o 
   6   3   0     1444.20     2169.98    120.46 o 
   7   3   0      691.66      758.52     68.64 o 
   8   3   0      423.67      582.07    210.10 o 
   9   3   0      107.71       76.36     12.94 o 
  10   3   0      427.65      458.55     37.61 o 
  11   3   0      367.01      377.25     65.53 o 
   0   4   0     1558.72     2299.93     39.45 o 
   1   4   0     3860.10     4356.09    284.96 o 
   2   4   0    10584.16    11046.61    372.56 o 
   3   4   0     4448.79     4691.11    114.45 o 
   4   4   0       73.47       58.80     10.38 o 
   5   4   0        1.18       12.64      5.36 o 
   6   4   0     5347.40     6413.48    286.29 o 
   7   4   0      216.50      850.17    109.19 o 
   8   4   0      669.22      624.87     42.68 o 
   9   4   0     2716.82     2956.40    266.56 o 
  10   4   0       67.78      155.66     73.88 o 
  11   4   0      387.09      299.43     52.64 o 
   1   5   0     9666.36    11390.26    382.13 o 
   2   5   0      380.51      373.71     12.35 o 
   3   5   0      330.36      415.09     37.06 o 
   4   5   0       16.47      243.94     41.04 o 
   5   5   0     1739.10     2305.56     47.19 o 
   6   5   0       52.24      171.12     50.94 o 
   7   5   0     2581.82     2574.38    172.03 o 
   8   5   0     5069.83     4721.40     92.10 o 
   9   5   0      127.23       81.94     15.24 o 
  10   5   0      544.21      415.86     55.82 o 
  11   5   0      671.24      740.10     62.81 o 
   0   6   0     4050.23     5558.49     93.96 o 
   1   6   0       13.05       17.09      2.19 o 
   2   6   0      317.69      246.39     21.85 o 
   3   6   0     5041.63     5652.34    365.93 o 
   4   6   0      346.44      521.66     96.45 o 
   5   6   0     2770.64     3067.74    218.64 o 
   6   6   0      284.61      389.26     23.05 o 
   7   6   0     1224.29     1524.86     34.99 o 
   8   6   0      481.56      316.95     55.53 o 
   9   6   0      289.41      331.89     48.67 o 
  10   6   0      595.42      509.23     75.72 o 
  11   6   0        9.34       15.15      9.43 o 
   2   7   0     5536.68     6268.84    183.82 o 
   3   7   0     2228.42     2477.08     42.22 o 
   4   7   0      273.44      510.68     79.45 o 
   5   7   0     2925.23     2687.68     82.82 o 
   6   7   0       66.66       68.46     21.85 o 
   7   7   0       52.77       44.02     13.34 o 
   8   7   0      642.92      830.70     53.71 o 
   9   7   0       77.61      100.17     18.98 o 
  10   7   0      387.03      396.03     39.53 o 
  11   7   0      793.74      802.48     53.41 o 
   0   8   0      995.04     1490.40     34.97 o 
   1   8   0     2103.26     2224.49     70.24 o 
   2   8   0     2461.98     2548.44    154.07 o 
   3   8   0      637.88      874.70     42.53 o 
   4   8   0     3778.05     3949.38    190.48 o 
   5   8   0      463.48      546.19     41.98 o 
   6   8   0       67.41      512.92    104.03 o 
   7   8   0       81.58       83.69     18.29 o 
   8   8   0     1818.33     1823.68    105.50 o 
   9   8   0      410.56      449.93     69.89 o 
  10   8   0      565.96      697.78     85.13 o 
  11   8   0      120.42       94.04     28.67 o 
   1   9   0     1584.80     1951.86     78.73 o 
   2   9   0     2914.84     2813.14    132.75 o 
   3   9   0      810.39      795.14    101.19 o 
   4   9   0     2812.43     3047.53     58.27 o 
   5   9   0     2060.38     2041.59    193.33 o 
   6   9   0        6.59       11.48      8.03 o 
   7   9   0      279.84      347.29     34.20 o 
   8   9   0      664.65      552.63     76.96 o 
   9   9   0      434.63      478.16     51.70 o 
  10   9   0       59.49       37.51     11.25 o 
   0  10   0       22.73       29.41      9.51 o 
   1  10   0     3742.97     4413.00    145.00 o 
   2  10   0     3705.97     4121.48    200.64 o 
   3  10   0      340.91      362.23     20.20 o 
   4  10   0      117.89      186.81     41.61 o 
   5  10   0     1350.66     1583.98     47.94 o 
   6  10   0       71.61      392.46     81.80 o 
   7  10   0     1376.95     1339.28     59.12 o 
   8  10   0      470.70      512.47     47.25 o 
   9  10   0       11.12       18.08      8.53 o 
  10  10   0     1459.55     1490.03     70.75 o 
   1  11   0        2.52        7.96      6.97 o 
   2  11   0     1004.94     1085.75     43.27 o 
   3  11   0       23.80       30.59     14.14 o 
   4  11   0      196.14      708.40     65.28 o 
   5  11   0      522.34      853.27     47.91 o 
   6  11   0      300.45      650.86     80.68 o 
   7  11   0      127.68      185.55     30.01 o 
   8  11   0        8.15       25.17      9.56 o 
   9  11   0       82.79       64.20     17.33 o 
  10  11   0      702.71      670.26     64.22 o 
   0  12   0     2517.25     2660.58    146.94 o 
   1  12   0     2722.52     3129.85     99.39 o 
   2  12   0      392.73      371.16     23.05 o 
   3  12   0      182.25      182.22     20.41 o 
   4  12   0     1123.76     1105.09     59.79 o 
   5  12   0     2790.37     2617.23    234.90 o 
   6  12   0      346.58      337.50     33.21 o 
   7  12   0     2081.58     1925.34    108.28 o 
   8  12   0      355.50      357.32     39.72 o 
   9  12   0      668.99      789.98     74.61 o 
   1  13   0      588.68      576.90     22.67 o 
   2  13   0      393.17      480.87     29.98 o 
   3  13   0      382.14      426.78     72.68 o 
   4  13   0       14.27      160.86    117.35 o 
   5  13   0        8.89       29.85     10.28 o 
   6  13   0      200.11      538.45     98.28 o 
   7  13   0      442.61      619.78     68.02 o 
   8  13   0        0.71        3.73     12.44 o 
   9  13   0      116.35      108.48     20.79 o 
   0  14   0     1129.96     1246.40     54.45 o 
   1  14   0     3487.06     3733.11    142.25 o 
   2  14   0      594.90      675.44     40.53 o 
   3  14   0       13.53       19.39      6.38 o 
   4  14   0     2861.77     2603.20    281.14 o 
   5  14   0     1386.32     1394.58     93.76 o 
   6  14   0     2303.13     2110.23    148.52 o 
   7  14   0     1295.72     1196.19     79.13 o 
   8  14   0      296.53      323.93     33.35 o 
   9  14   0      451.37      373.53     60.10 o 
   1  15   0        0.94        7.66      8.71 o 
   2  15   0      501.79      515.92     39.17 o 
   3  15   0       85.48      103.05     15.61 o 
   4  15   0      201.08      451.09    101.63 o 
   5  15   0      110.90      385.56     90.09 o 
   6  15   0       87.57      365.04     52.29 o 
   7  15   0      695.25      829.71     47.71 o 
   8  15   0       88.16      113.03     21.35 o 
   0  16   0      462.90      435.33     35.89 o 
   1  16   0     1450.30     1509.32     57.94 o 
   2  16   0     1311.58     1423.00     54.24 o 
   3  16   0       95.26       59.63     28.17 o 
   4  16   0     1133.86     1122.60    141.26 o 
   5  16   0      780.91      779.98     66.06 o 
   6  16   0      424.93      728.52     90.62 o 
   7  16   0     2027.36     2390.49    193.34 o 
   1  17   0      709.60      713.81     43.12 o 
   2  17   0     1138.39     1342.89    132.60 o 
   3  17   0     1108.80     1191.78    138.31 o 
   4  17   0      180.26      206.35     26.02 o 
   5  17   0       34.13       24.94     11.72 o 
   6  17   0      138.23      136.14     20.17 o 
   7  17   0      505.32      529.44     31.74 o 
   0  18   0      109.04       85.55     28.05 o 
   1  18   0      325.88      278.13     41.88 o 
   2  18   0     1461.77     1532.79     69.87 o 
   3  18   0       68.10       43.23     17.55 o 
   4  18   0      490.05      516.25     43.85 o 
   5  18   0        3.90       13.05      9.40 o 
   6  18   0       25.53       60.69     25.47 o 
   1  19   0     1465.85     1780.33    323.77 o 
   2  19   0     1029.84     1033.69     51.64 o 
   3  19   0       33.68       46.34     12.80 o 
   4  19   0      280.09      320.83     40.11 o 
   5  19   0      139.21      136.47     38.56 o 
   0  20   0       41.50       59.00     22.59 o 
   1  20   0       52.53       43.45     37.24 o 
   2  20   0      258.50      240.32     36.21 o 
   3  20   0      276.67      285.67     31.12 o 
   4  20   0      134.52      132.98     49.36 o 
   1  21   0      728.76      756.20    118.07 o 
   2  21   0      330.54      385.03     45.74 o 
 -12   1   1       96.89      167.58     27.60 o 
 -11   1   1     2044.59     1993.01    155.13 o 
 -10   1   1       45.23      111.31     47.35 o 
  -9   1   1     1017.55     1239.89     41.81 o 
  -8   1   1     6230.67     6422.70    293.92 o 
  -7   1   1     1045.36     1029.18     72.41 o 
  -6   1   1      158.76      149.79     15.03 o 
  -5   1   1     2539.66     2202.92    128.52 o 
  -4   1   1     3534.12     3835.42    159.33 o 
  -3   1   1       88.40       99.49      6.84 o 
   2   1   1     1175.25     1061.07     57.93 o 
   3   1   1     2938.78     4089.78    175.59 o 
   4   1   1     1470.12     1692.01     94.89 o 
   5   1   1       37.85       28.07      6.85 o 
   6   1   1     2409.78     2651.23     59.10 o 
   7   1   1     7531.22     7330.41    437.61 o 
   8   1   1      341.06      489.91     32.76 o 
   9   1   1     1285.57     1474.73    107.62 o 
  10   1   1      713.25      833.08     54.24 o 
  11   1   1        9.14       57.73     67.55 o 
 -11   2   1        4.14       11.64      5.53 o 
 -10   2   1        2.76       17.44      6.69 o 
  -9   2   1       47.51       43.90      6.92 o 
  -8   2   1      205.20      187.91     19.56 o 
  -7   2   1      491.49     1274.36    150.49 o 
  -6   2   1      204.77      528.23     73.14 o 
  -5   2   1      590.11      878.45    105.46 o 
  -4   2   1     4868.61     5205.35    237.60 o 
  -3   2   1     3054.52     3465.24     95.81 o 
  -2   2   1     1183.25     1222.48     46.59 o 
  -1   2   1     7433.76     4652.43    157.32 o 
   1   2   1      284.79      321.59     31.13 o 
   2   2   1     5546.01     6137.65    370.04 o 
   3   2   1      858.08     1152.12     94.52 o 
   4   2   1      165.58      167.20     10.38 o 
   5   2   1     1042.80     1246.11     52.22 o 
   6   2   1      216.55     2043.86    255.28 o 
   7   2   1     1373.49     1388.07     72.87 o 
   8   2   1       22.20       39.37     16.63 o 
   9   2   1       12.60       27.20      7.72 o 
  10   2   1      204.82      163.16     24.98 o 
  11   2   1      317.33      282.79     26.26 o 
 -11   3   1      972.27     1008.18     64.30 o 
 -10   3   1        0.35       30.64     20.52 o 
  -9   3   1       30.80       29.90      6.33 o 
  -8   3   1     6920.67     7325.88    351.18 o 
  -7   3   1      443.40      479.37     73.16 o 
  -6   3   1     2963.57     2990.92    204.63 o 
  -5   3   1    11744.27    14560.12    313.03 o 
  -4   3   1      230.92      367.33     64.45 o 
  -3   3   1      139.83      169.46      7.72 o 
  -2   3   1       68.87       66.08      7.45 o 
  -1   3   1      242.33      270.59     11.19 o 
   3   3   1        2.82        7.74      2.97 o 
   4   3   1    16851.08    17893.60   1074.27 o 
   5   3   1      185.35      219.45     43.67 o 
   6   3   1      297.80      226.84     39.26 o 
   7   3   1     6644.36     7238.31    348.00 o 
   8   3   1     1898.92     2274.30     99.92 o 
   9   3   1     1569.03     1617.22     85.91 o 
  10   3   1        8.96       23.25      5.42 o 
  11   3   1      188.79      240.29     40.18 o 
 -11   4   1      140.67      126.12     23.75 o 
 -10   4   1      165.08      157.75     60.41 o 
  -9   4   1     2575.65     2681.73    147.00 o 
  -8   4   1       37.25       27.63      9.79 o 
  -7   4   1     4040.11     4290.99    164.02 o 
  -6   4   1     3033.36     3229.13     39.49 o 
  -5   4   1     1606.44     2046.28     96.41 o 
  -4   4   1      322.55      364.48     21.17 o 
  -3   4   1     2291.80     2173.68     92.43 o 
  -2   4   1      183.92      251.01     13.74 o 
  -1   4   1     1880.96     2077.48     91.06 o 
   0   4   1       41.17       45.15      3.68 o 
   2   4   1     2383.08     2694.59     88.41 o 
   3   4   1     1536.38     1519.28     67.00 o 
   4   4   1      630.42      885.81    121.91 o 
   5   4   1     1192.93     1192.32     84.39 o 
   6   4   1    11772.01    12126.93    689.54 o 
   7   4   1     5371.29     6329.07    220.82 o 
   8   4   1      595.96      540.26     40.07 o 
   9   4   1      532.44      742.91     47.16 o 
  10   4   1       47.29       58.39     21.85 o 
  11   4   1        9.61       19.17      8.71 o 
 -11   5   1     1151.16     1183.71     57.11 o 
 -10   5   1       69.42       43.51     12.85 o 
  -9   5   1       22.49       32.76      7.80 o 
  -8   5   1      672.05      902.38     56.34 o 
  -7   5   1      936.14     1124.36     52.74 o 
  -6   5   1     1286.26     1527.81     87.51 o 
  -5   5   1     6254.74     6220.51    459.66 o 
  -4   5   1     5076.17     5137.02    334.44 o 
  -3   5   1      173.64      102.43     14.18 o 
  -1   5   1      503.47      565.15     36.47 o 
   0   5   1     1502.35     1802.28     74.38 o 
   1   5   1     2918.69     3542.32     73.27 o 
   2   5   1      606.13      596.48     20.67 o 
   3   5   1     7158.97     6968.46    324.37 o 
   4   5   1     3268.86     4081.79    307.07 o 
   5   5   1        5.96       39.22     42.00 o 
   6   5   1       31.87       25.53      4.81 o 
   7   5   1        9.58      158.32     59.57 o 
   8   5   1      113.09      138.72     83.07 o 
   9   5   1      631.11      529.95    122.63 o 
  10   5   1     1112.80     1143.54     48.26 o 
  11   5   1      181.77      324.80     66.35 o 
 -11   6   1      225.52      205.57     39.60 o 
 -10   6   1       12.85       91.76    173.30 o 
  -9   6   1     2383.98     2292.58    218.23 o 
  -8   6   1        1.39       10.40      5.53 o 
  -7   6   1     1927.43     2283.08     86.75 o 
  -6   6   1      793.67      733.26     33.61 o 
  -5   6   1      426.75      443.51     33.66 o 
  -4   6   1     1930.59     2415.60    194.87 o 
  -3   6   1     1529.13     1235.08     70.03 o 
  -2   6   1      143.00      118.26     13.55 o 
  -1   6   1     1703.50     1995.46     61.91 o 
   0   6   1    13289.10    16175.76   1463.17 o 
   1   6   1       35.06       40.63      3.55 o 
   2   6   1     6350.30     6952.74    215.61 o 
   3   6   1     6508.00     6494.46    402.99 o 
   4   6   1     3936.62     3674.52    116.48 o 
   5   6   1     1007.01     1075.25    113.44 o 
   6   6   1     2847.80     3274.23     84.69 o 
   7   6   1     1206.60     1320.31     54.80 o 
   8   6   1      844.29      861.40     46.84 o 
   9   6   1     1668.45     1902.76    160.42 o 
  10   6   1      359.24      348.10     46.14 o 
  11   6   1      421.50      450.03     42.33 o 
 -11   7   1      278.23      277.89     33.26 o 
 -10   7   1      867.58      870.45     48.55 o 
  -9   7   1       16.94       23.78      8.99 o 
  -8   7   1      883.48     1021.67     71.24 o 
  -7   7   1       98.10      159.30     81.56 o 
  -6   7   1      385.93      616.10     30.83 o 
  -5   7   1      268.95      682.52    116.90 o 
  -3   7   1       45.02       40.28      6.92 o 
  -2   7   1      850.13      894.99     51.47 o 
  -1   7   1       22.04       16.28      2.04 o 
   0   7   1      874.55      903.22     17.07 o 
   1   7   1     1453.58     1427.27     58.98 o 
   2   7   1     3630.48     3836.63    107.15 o 
   3   7   1     1799.53     2193.07    247.32 o 
   4   7   1      239.03      240.74     19.26 o 
   5   7   1     1015.69     1228.87    106.61 o 
   6   7   1       94.53       93.49      9.53 o 
   7   7   1      111.75       74.25     23.03 o 
   8   7   1      100.78       73.42     13.71 o 
   9   7   1     1600.16     1638.35     92.10 o 
  10   7   1      155.24      111.93     18.27 o 
  11   7   1      874.26      796.46    136.78 o 
 -11   8   1       14.23       22.07      8.81 o 
 -10   8   1        4.98       12.63     11.46 o 
  -9   8   1        7.66        6.02      8.77 o 
  -8   8   1       66.31       54.10     22.10 o 
  -7   8   1      216.42      280.86     33.71 o 
  -6   8   1     2813.27     3394.09    294.33 o 
  -5   8   1      389.84      424.86     36.69 o 
  -4   8   1     1466.11     1719.94     80.90 o 
  -3   8   1     6261.67     6445.96    180.39 o 
  -2   8   1      262.40      211.33     11.62 o 
  -1   8   1     1132.71     1169.30     37.58 o 
   0   8   1     7094.94     8499.66    116.18 o 
   1   8   1     3037.83     3648.27    137.83 o 
   2   8   1     4938.05     5956.89    414.86 o 
   3   8   1      814.87      826.28     45.70 o 
   4   8   1     1274.88     1499.58     46.81 o 
   5   8   1      816.81      834.50     35.67 o 
   6   8   1     4023.09     3940.07    346.25 o 
   7   8   1      401.73      380.08     33.13 o 
   8   8   1      125.83      106.50     32.90 o 
   9   8   1     2011.85     1916.66    116.45 o 
  10   8   1      897.56      968.65    112.90 o 
  11   8   1      214.89      135.11     20.10 o 
 -10   9   1      159.14      160.97     27.51 o 
  -9   9   1      436.01      432.68     59.60 o 
  -8   9   1      168.26      104.94     23.62 o 
  -7   9   1      767.23      824.78     59.96 o 
  -6   9   1      119.58      190.30     18.33 o 
  -5   9   1      431.44     2041.85    198.40 o 
  -4   9   1     2982.42     3747.90    189.25 o 
  -3   9   1     2833.70     2727.86    140.09 o 
  -2   9   1      526.96      606.89     31.28 o 
   0   9   1      912.87      959.21     29.20 o 
   1   9   1      555.72      613.40     19.86 o 
   2   9   1     2804.17     2613.25    124.46 o 
   3   9   1        2.64        4.94      6.62 o 
   4   9   1      285.12      396.78     40.18 o 
   5   9   1       58.07      290.15     61.95 o 
   6   9   1      274.76      296.46     25.48 o 
   7   9   1      398.01      497.24     34.53 o 
   8   9   1     1643.27     1784.97    122.19 o 
   9   9   1      151.36       87.63     23.57 o 
  10   9   1      123.00       65.86     21.22 o 
 -10  10   1       33.32       38.78     10.56 o 
  -9  10   1       12.95       11.61      7.36 o 
  -8  10   1      164.12      182.97     25.09 o 
  -7  10   1      292.22      264.72     30.53 o 
  -6  10   1     2312.74     2822.90    220.43 o 
  -5  10   1     1361.12     1428.09     77.35 o 
  -4  10   1      900.65      843.61     43.13 o 
  -3  10   1     1364.43     1434.69    110.87 o 
  -2  10   1      364.38      367.26     24.72 o 
  -1  10   1       14.35       38.84      6.03 o 
   0  10   1     1398.52     1645.63     48.88 o 
   1  10   1       34.23       45.67      5.81 o 
   2  10   1     1253.13     1143.59     90.11 o 
   3  10   1     3557.07     3623.52    118.57 o 
   4  10   1      581.84      552.77     28.97 o 
   5  10   1      549.94      668.10     50.02 o 
   6  10   1     1878.40     1674.42    167.68 o 
   7  10   1      521.43      672.29     44.18 o 
   8  10   1       80.21       57.21     13.14 o 
   9  10   1      474.53      591.23     58.46 o 
  10  10   1      120.14       59.06     16.14 o 
 -10  11   1      729.83      635.54     62.62 o 
  -9  11   1      697.37      749.61     63.06 o 
  -8  11   1        6.04       15.71     12.95 o 
  -7  11   1      699.48      741.96     42.99 o 
  -6  11   1     2869.32     2837.97    236.13 o 
  -5  11   1     2162.70     2159.36     70.33 o 
  -4  11   1     6206.73     7182.44    552.44 o 
  -3  11   1      210.16      218.12     18.77 o 
  -2  11   1        1.59       10.47      2.92 o 
  -1  11   1     5025.38     5596.12     99.03 o 
   0  11   1      211.00      193.86     16.43 o 
   1  11   1      596.27      501.28     18.94 o 
   2  11   1     4919.21     3612.09     78.62 o 
   3  11   1     2315.96     2040.45    221.58 o 
   4  11   1       30.55       21.91     10.81 o 
   5  11   1     4116.91     4291.02    144.68 o 
   6  11   1      162.17      187.05     19.99 o 
   7  11   1       60.10       36.33     11.17 o 
   8  11   1     1393.40     1599.66     73.24 o 
   9  11   1       26.56       22.14     10.77 o 
  10  11   1       40.41       24.76     14.02 o 
  -9  12   1      447.05      370.52    122.56 o 
  -8  12   1      337.96      351.03     53.30 o 
  -7  12   1        2.26       27.70      9.55 o 
  -6  12   1      544.69     1038.83    174.48 o 
  -5  12   1       88.84       95.48     13.05 o 
  -4  12   1      253.91      220.56     16.72 o 
  -3  12   1       42.01       52.13     10.45 o 
  -2  12   1      498.57      511.52     37.26 o 
  -1  12   1      211.04      240.04     17.53 o 
   0  12   1     2476.40     2900.30    173.45 o 
   1  12   1      441.09      508.12     29.45 o 
   2  12   1       42.71       37.77     10.61 o 
   3  12   1       16.48       30.75      7.83 o 
   4  12   1      517.32      557.08     60.97 o 
   5  12   1      402.42      644.06     89.64 o 
   6  12   1      173.38      237.11     36.18 o 
   7  12   1        0.97      128.17     30.44 o 
   8  12   1       10.31       28.98      8.29 o 
   9  12   1      304.79      280.37     29.96 o 
  -9  13   1       18.64       19.86      8.94 o 
  -8  13   1      192.72      171.11     24.56 o 
  -7  13   1     1726.21     1755.29     80.19 o 
  -6  13   1     2864.80     2945.04    220.06 o 
  -5  13   1      259.93      266.65     27.43 o 
  -4  13   1     1744.38     1789.49     71.63 o 
  -3  13   1     1452.01     1433.47     46.18 o 
  -2  13   1       81.43       78.95      8.68 o 
  -1  13   1     2472.52     2531.76     73.45 o 
   0  13   1      278.87      285.11     16.26 o 
   1  13   1      919.56      909.62     37.73 o 
   2  13   1     6388.24     7924.71    272.31 o 
   3  13   1      125.85      132.67     14.58 o 
   4  13   1       40.21       44.85     11.52 o 
   5  13   1     3242.19     3307.72    123.44 o 
   6  13   1     1163.14     1121.33     66.15 o 
   7  13   1      948.20     1062.59    100.99 o 
   8  13   1     1845.96     1668.27     80.56 o 
   9  13   1       15.68       28.04     10.34 o 
  -9  14   1        0.54       22.81     10.65 o 
  -8  14   1      141.35      129.74     26.83 o 
  -7  14   1       37.76       33.27     12.82 o 
  -6  14   1       53.72      473.54    119.99 o 
  -5  14   1       26.13       33.55     12.63 o 
  -4  14   1      435.61      387.64     36.01 o 
  -3  14   1       27.93       72.09     48.93 o 
  -2  14   1      982.62     1027.27     74.45 o 
  -1  14   1      816.72      813.17     61.08 o 
   0  14   1       11.79       22.87      6.37 o 
   1  14   1     1201.66     1234.36     59.45 o 
   2  14   1     1110.20     1245.00     40.95 o 
   3  14   1       10.37       15.14      9.01 o 
   4  14   1      301.76      632.17    224.73 o 
   5  14   1      467.03      518.46     45.39 o 
   6  14   1      116.87      391.61     92.79 o 
   7  14   1       53.57      193.93    126.82 o 
   8  14   1        9.36       23.02      8.25 o 
  -8  15   1       16.50       25.73     16.90 o 
  -7  15   1      816.99      950.92    143.18 o 
  -6  15   1     2012.94     1822.36     88.08 o 
  -5  15   1     1734.18     1610.94     94.48 o 
  -4  15   1     2741.61     2735.30    116.39 o 
  -3  15   1      122.87      144.29     19.74 o 
  -2  15   1       21.69       16.53     11.43 o 
  -1  15   1      724.38      831.29     44.46 o 
   0  15   1      653.88      713.46     44.61 o 
   1  15   1      739.89      798.29     56.86 o 
   2  15   1      788.43      810.35     62.03 o 
   3  15   1      398.44      390.39     35.47 o 
   4  15   1      151.68      214.62     25.26 o 
   5  15   1     4019.88     4061.07    234.31 o 
   6  15   1      248.60      221.47     26.13 o 
   7  15   1       57.16       79.80     21.66 o 
   8  15   1     1755.15     1729.64    102.83 o 
  -7  16   1      441.15      427.89     49.07 o 
  -6  16   1     1520.21     1679.17     80.74 o 
  -5  16   1       32.65       47.59     12.33 o 
  -4  16   1       33.93       29.27      9.53 o 
  -3  16   1      429.40      611.01    149.33 o 
  -2  16   1      735.02      761.69     44.73 o 
  -1  16   1      366.22      331.12     29.69 o 
   0  16   1      384.13      369.40     29.21 o 
   1  16   1       68.15       78.41     17.20 o 
   2  16   1        3.92       35.87      9.08 o 
   3  16   1      149.07      165.82     21.99 o 
   4  16   1       41.56       66.25     16.75 o 
   5  16   1      853.39      837.51     63.70 o 
   6  16   1      452.42      439.15     43.13 o 
   7  16   1      183.62      304.10     56.61 o 
  -7  17   1      631.54      640.69     70.84 o 
  -6  17   1      194.88      150.09     23.20 o 
  -5  17   1       20.30       45.96     14.61 o 
  -4  17   1      186.92      206.14     27.57 o 
  -3  17   1     1565.87     1454.73    111.32 o 
  -2  17   1      259.26      282.61     46.63 o 
  -1  17   1     2763.45     2763.28    232.94 o 
   0  17   1      241.12      272.84     21.24 o 
   1  17   1      479.43      548.02     45.71 o 
   2  17   1      687.18      728.44     55.17 o 
   3  17   1      191.67      188.73     36.79 o 
   4  17   1      249.26      249.97     27.22 o 
   5  17   1      598.69      550.10     46.24 o 
   6  17   1       44.71       26.18     16.02 o 
   7  17   1       44.18       79.23     18.29 o 
  -6  18   1      571.35      680.50     67.93 o 
  -5  18   1        9.55       15.37      8.65 o 
  -4  18   1      120.09      136.85     16.46 o 
  -3  18   1     1246.87     1271.11    156.99 o 
  -2  18   1      430.38      434.21     20.66 o 
  -1  18   1     1356.59     1462.57     67.25 o 
   0  18   1     4003.02     4109.11    219.77 o 
   1  18   1      759.90      908.16     90.53 o 
   2  18   1       69.96       59.94     11.94 o 
   3  18   1       14.67       20.43      5.73 o 
   4  18   1       10.08       21.90      6.81 o 
   5  18   1      210.91      248.57     31.78 o 
   6  18   1      334.84      259.07     28.66 o 
  -5  19   1       24.37       56.45     18.51 o 
  -4  19   1      114.58      139.93     22.64 o 
  -3  19   1      278.94      233.12     35.34 o 
  -2  19   1      367.29      362.09     37.44 o 
  -1  19   1     1490.61     1314.06    187.33 o 
   0  19   1      339.48      341.06     38.12 o 
   1  19   1        4.30       32.48     11.77 o 
   2  19   1      266.66      301.19     36.89 o 
   3  19   1      142.06      147.53     23.66 o 
   4  19   1       24.15       33.98     14.07 o 
   5  19   1      272.50      274.34     34.05 o 
  -4  20   1      387.16      377.48     27.47 o 
  -3  20   1      938.59      924.24     56.79 o 
  -2  20   1      133.65       85.05     19.95 o 
  -1  20   1      420.82      444.61    107.65 o 
   0  20   1     1636.34     1503.80    126.90 o 
   1  20   1      311.50      330.84     68.05 o 
   2  20   1      320.40      329.49     33.66 o 
   3  20   1      433.61      464.13     42.34 o 
   4  20   1      328.16      408.46     42.11 o 
  -1  21   1       32.05       41.76     26.91 o 
   0  21   1       14.66       30.39     11.09 o 
   1  21   1      222.48      226.35     33.85 o 
 -12   0   2        0.94       62.48     30.57 o 
 -11   0   2      240.52       91.37     44.43 o 
 -10   0   2     1411.14     1266.66     78.03 o 
  -9   0   2      413.76      259.70     53.76 o 
  -8   0   2     2217.39     2482.69    668.07 o 
  -7   0   2     4018.12     3796.42    245.00 o 
  -6   0   2       33.29       16.90      5.55 o 
  -5   0   2     2530.00     2901.70     69.05 o 
  -4   0   2     8215.81     8294.82    291.54 o 
  -3   0   2      790.26      857.81     63.32 o 
   1   0   2     8074.94     4115.94    139.35 o 
   2   0   2     5849.54     5965.95    221.18 o 
   3   0   2      732.40      867.95     64.67 o 
   4   0   2     1365.29     1046.22    124.23 o 
   5   0   2      272.14      136.36     15.96 o 
   6   0   2       48.27       55.45     13.78 o 
   7   0   2     4336.83     4652.71    519.92 o 
   8   0   2     2275.58     1272.17     74.18 o 
   9   0   2      747.57      847.57    194.74 o 
  10   0   2      120.93       96.58     24.84 o 
  11   0   2     1915.99     2171.69    142.10 o 
 -12   1   2       80.00       49.17     21.01 o 
 -11   1   2        2.90       17.18      6.03 o 
 -10   1   2        4.12       11.56      8.17 o 
  -9   1   2       28.75       43.28      8.64 o 
  -8   1   2      249.93      405.31     27.62 o 
  -7   1   2        0.52       55.14     20.76 o 
  -6   1   2      120.53      115.81     14.13 o 
  -5   1   2      117.91      624.80     33.51 o 
  -4   1   2       98.07      147.24     47.39 o 
  -3   1   2      669.60      686.72     33.49 o 
  -1   1   2      234.77      196.16      7.90 o 
   0   1   2      985.38      904.84     33.10 o 
   1   1   2     1204.84     1292.83     82.43 o 
   2   1   2     7563.89     8342.91    882.82 o 
   3   1   2     2560.84     2782.37     54.42 o 
   4   1   2      879.32      965.69     53.60 o 
   5   1   2       18.59        6.15      3.91 o 
   6   1   2      861.06     1121.61     39.06 o 
   8   1   2      566.10      654.64     48.62 o 
   9   1   2       14.32       20.92      8.45 o 
  10   1   2      165.74      187.04     22.17 o 
  11   1   2       24.97       27.09      7.83 o 
 -11   2   2        2.02       27.44      7.97 o 
 -10   2   2     1258.88     1317.83    107.73 o 
  -9   2   2       70.94       69.85     25.16 o 
  -8   2   2      437.06      541.59     34.52 o 
  -7   2   2     6722.67     7491.35    320.40 o 
  -6   2   2     1217.34     1141.57     56.83 o 
  -5   2   2     2640.74     2561.39    158.68 o 
  -4   2   2     1304.47     1229.27     69.95 o 
  -3   2   2     1428.09     1493.42     56.36 o 
  -2   2   2     8067.52     9281.06    220.86 o 
  -1   2   2     3133.52     3040.80    145.29 o 
   0   2   2      283.43      271.48     13.79 o 
   3   2   2       39.04       34.66      5.05 o 
   4   2   2     3634.85     3635.91    104.95 o 
   5   2   2     2144.28     2141.26     86.11 o 
   6   2   2      900.06      954.64     95.05 o 
   7   2   2     1630.69     1771.37     63.08 o 
   8   2   2      826.33      833.28     52.71 o 
   9   2   2      186.56      174.03     21.29 o 
  10   2   2     1299.28     1311.88    112.36 o 
  11   2   2      888.68      977.82     47.90 o 
 -11   3   2       88.37       85.13     19.67 o 
 -10   3   2       41.49       27.68      6.67 o 
  -9   3   2       35.56       27.13      6.95 o 
  -8   3   2     1691.63     1694.01    192.16 o 
  -7   3   2      258.58      452.75     90.94 o 
  -6   3   2     1266.24     1711.94     91.35 o 
  -5   3   2    10979.84     8578.80    192.44 o 
  -4   3   2     4006.07     4292.08    188.29 o 
  -3   3   2      661.63      624.99     25.39 o 
  -2   3   2     1233.61     1300.36     65.31 o 
  -1   3   2     3424.70     3007.12     75.68 o 
   2   3   2     7684.65     9837.13    190.94 o 
   3   3   2     3320.81     3402.90    111.04 o 
   4   3   2     1800.40     2482.10     77.33 o 
   5   3   2     1983.35     2091.45    107.46 o 
   6   3   2      165.48      165.88     15.88 o 
   7   3   2      703.58     1579.84     67.52 o 
   8   3   2      811.29      817.47     51.97 o 
   9   3   2        4.75       14.92      3.94 o 
  10   3   2      579.58      556.91     37.88 o 
  11   3   2       58.00       49.91     11.63 o 
 -11   4   2        7.05       53.91     16.56 o 
 -10   4   2     1030.29     1046.92     86.04 o 
  -9   4   2        0.96       13.68      5.08 o 
  -8   4   2      510.04      540.85     65.23 o 
  -7   4   2     2834.97     2946.96    140.69 o 
  -6   4   2       37.73       37.37      6.95 o 
  -5   4   2     2535.30     2691.90     88.54 o 
  -4   4   2     4762.27     4896.95    259.73 o 
  -3   4   2      875.63     1017.80     49.85 o 
  -2   4   2      625.12      736.87     30.22 o 
  -1   4   2      152.13      195.55      6.04 o 
   2   4   2     5330.47     5317.66    303.22 o 
   3   4   2       27.80       44.70      4.67 o 
   4   4   2      425.58      443.82     19.67 o 
   5   4   2     5502.42     5250.28    262.91 o 
   6   4   2      174.57      347.55   1195.85 o 
   7   4   2     1139.29     1775.95    167.12 o 
   8   4   2      401.80      304.42     28.29 o 
   9   4   2        8.13        6.00      3.33 o 
  10   4   2     2793.11     2716.35     97.67 o 
  11   4   2      342.98      312.56     33.93 o 
 -11   5   2     1517.97     1498.54     71.08 o 
 -10   5   2      623.16      607.26     49.92 o 
  -9   5   2      180.02      158.48     18.72 o 
  -8   5   2     2691.38     3027.86     84.00 o 
  -7   5   2     1697.44     2201.63     51.23 o 
  -6   5   2     1539.09     1940.43     69.39 o 
  -5   5   2     1873.39     2197.89    199.42 o 
  -4   5   2     1102.60      955.55     69.75 o 
  -3   5   2      138.77      138.28     11.82 o 
  -2   5   2     1771.43     1634.80     72.18 o 
  -1   5   2      203.66      169.80     10.14 o 
   0   5   2      391.93      403.74     21.20 o 
   1   5   2    10106.06    10629.99    755.19 o 
   2   5   2     5574.87     5563.04    277.15 o 
   3   5   2       57.08       37.00      9.47 o 
   4   5   2     1708.35     1921.19     53.79 o 
   5   5   2     2608.35     2367.23    151.62 o 
   6   5   2      133.01      168.33     14.08 o 
   7   5   2     5091.36     5570.88    318.24 o 
   8   5   2     1035.16      964.27     66.35 o 
   9   5   2        4.39       23.17      5.41 o 
  10   5   2      814.89      870.26     92.49 o 
  11   5   2      165.26      220.55     27.17 o 
 -11   6   2       40.17       50.23     13.74 o 
 -10   6   2      129.19      135.57     26.24 o 
  -9   6   2      850.37      854.17     76.10 o 
  -8   6   2      148.54      155.32     17.92 o 
  -7   6   2     1787.03     1892.81    124.54 o 
  -6   6   2       90.98      294.64    123.20 o 
  -5   6   2      775.66      876.72     74.44 o 
  -4   6   2     5622.67     5714.30    198.03 o 
  -3   6   2       39.48       27.97      3.32 o 
  -2   6   2      296.39      337.99     14.16 o 
  -1   6   2        4.11        6.29      1.98 o 
   0   6   2      171.86      168.66      9.79 o 
   1   6   2    10285.17    11220.35    442.03 o 
   2   6   2     2896.92     3207.54    269.97 o 
   3   6   2     3429.72     3881.96     72.58 o 
   4   6   2     3950.56     4738.57    235.15 o 
   5   6   2      192.94      127.64     36.75 o 
   6   6   2      317.21      518.78    121.82 o 
   7   6   2      916.62      837.23     53.21 o 
   8   6   2      324.08      353.55     28.80 o 
   9   6   2        5.47        8.22      7.73 o 
  10   6   2      171.23      195.51     27.33 o 
  11   6   2      552.44      487.24     43.78 o 
 -11   7   2      867.57      918.46     58.78 o 
 -10   7   2       69.10       61.42     18.49 o 
  -9   7   2        4.32       16.13     16.05 o 
  -8   7   2     2258.98     1982.05    242.48 o 
  -7   7   2     2667.57     2665.72    215.48 o 
  -6   7   2     1849.39     1916.65    114.41 o 
  -5   7   2     3309.55     3459.20     90.65 o 
  -4   7   2     6418.90     7061.80    343.73 o 
  -3   7   2       22.40       16.30      6.77 o 
  -2   7   2     5693.13     5603.71    209.86 o 
  -1   7   2       87.95      126.40      9.03 o 
   0   7   2      205.22      248.64      9.45 o 
   1   7   2     5167.72     5511.62    322.87 o 
   2   7   2    10578.02    11921.70    880.15 o 
   3   7   2      658.80      627.62     35.61 o 
   4   7   2      911.02      708.26     41.41 o 
   5   7   2      359.07      284.09     35.84 o 
   6   7   2      445.69      470.68     35.73 o 
   7   7   2     1342.37     1340.51     51.39 o 
   8   7   2      400.01      435.49     34.38 o 
   9   7   2      412.75      419.27     62.89 o 
  10   7   2     2259.24     1985.63    314.33 o 
  11   7   2      718.26      702.46     89.78 o 
 -11   8   2      243.33      236.09     41.77 o 
 -10   8   2      549.02      535.23     71.54 o 
  -9   8   2      675.57      689.29     53.07 o 
  -8   8   2      445.93      448.83     54.48 o 
  -7   8   2        3.14       59.23     31.65 o 
  -6   8   2     2371.28     2674.21    107.60 o 
  -5   8   2        8.66       34.76     34.98 o 
  -4   8   2     2627.64     3017.71    232.61 o 
  -3   8   2     1341.61     1129.36     96.56 o 
  -2   8   2     2085.58     2205.23    112.29 o 
  -1   8   2        7.63       28.65      2.52 o 
   0   8   2     6720.84     7199.18    292.46 o 
   1   8   2     3877.58     4469.01    192.63 o 
   2   8   2       10.64        4.70      3.53 o 
   4   8   2       84.87       74.20      9.42 o 
   5   8   2      244.63      327.90     40.59 o 
   6   8   2       12.04      730.13     74.03 o 
   7   8   2      884.80     1066.55     73.64 o 
   8   8   2      345.74      366.18     36.89 o 
   9   8   2      642.23      583.90     57.71 o 
  10   8   2        9.24       12.67      6.31 o 
 -10   9   2        1.82       15.12      8.20 o 
  -9   9   2        7.51       20.59      8.95 o 
  -8   9   2      289.00      390.66     35.54 o 
  -7   9   2      614.88      649.52     48.75 o 
  -6   9   2      426.73      403.95     31.85 o 
  -5   9   2     8073.27     8529.72    591.52 o 
  -4   9   2     4376.56     4395.22    198.97 o 
  -3   9   2     1078.69     1092.02    119.23 o 
  -2   9   2      586.53      555.82     33.47 o 
  -1   9   2     1565.77     1483.57     62.95 o 
   0   9   2      508.03      585.23     18.43 o 
   1   9   2     9825.98    11527.08    748.03 o 
   2   9   2     2327.97     2612.36    183.50 o 
   3   9   2      841.95      833.93     59.12 o 
   4   9   2      284.79      222.58     20.42 o 
   5   9   2      297.85      292.56     29.52 o 
   6   9   2      361.95      344.66     29.22 o 
   7   9   2      275.38      335.37     51.48 o 
   8   9   2     1086.66      921.65     84.41 o 
   9   9   2        9.79       34.14     11.81 o 
  10   9   2      219.60      192.76     25.99 o 
 -10  10   2      374.52      357.04     30.99 o 
  -9  10   2      116.90       94.09     24.26 o 
  -8  10   2      545.96      634.23     72.31 o 
  -7  10   2      182.27      248.50     30.10 o 
  -6  10   2     4828.11     5042.55    302.11 o 
  -5  10   2        6.51       64.83     24.96 o 
  -4  10   2      258.63      280.37     21.85 o 
  -3  10   2     4862.25     4905.36    290.93 o 
  -2  10   2     1233.98     1314.62     90.11 o 
  -1  10   2      162.34      156.90     16.88 o 
   0  10   2     6455.27     6973.65    294.13 o 
   1  10   2      113.22      137.89     11.05 o 
   2  10   2      451.59      476.30     18.85 o 
   3  10   2     3860.09     4027.39    153.57 o 
   4  10   2        4.71        6.13      4.92 o 
   5  10   2      430.26      468.80     59.10 o 
   6  10   2     2681.98     2993.70    120.31 o 
   7  10   2        0.70       30.86     13.71 o 
   8  10   2      286.44      225.95     26.60 o 
   9  10   2     1806.43     2038.72    109.81 o 
  10  10   2        8.04       16.45     11.07 o 
 -10  11   2       61.00       33.66      9.51 o 
  -9  11   2       13.03       27.88      9.00 o 
  -8  11   2      180.11      203.71     27.46 o 
  -7  11   2       79.84       88.55     17.21 o 
  -6  11   2       38.45       21.46      5.50 o 
  -5  11   2     1331.94     2069.91    158.99 o 
  -4  11   2     1247.10     1257.10     77.90 o 
  -3  11   2      226.62      206.43     14.12 o 
  -2  11   2       23.52       35.08      6.61 o 
  -1  11   2       39.89       32.33      5.17 o 
   0  11   2        1.76        2.98      3.40 o 
   1  11   2    11904.20    15737.45    899.64 o 
   2  11   2     2076.81     2128.18    127.63 o 
   3  11   2      180.07      144.29     16.13 o 
   4  11   2        3.53       13.53     10.52 o 
   5  11   2      384.13     1062.51    147.30 o 
   6  11   2     1071.56     1099.72     81.14 o 
   7  11   2       94.58       57.24     11.58 o 
   8  11   2      139.33      112.51     27.27 o 
   9  11   2        4.41       16.82      4.47 o 
  10  11   2       89.10       95.62     19.07 o 
  -9  12   2     1465.80     1458.41     69.33 o 
  -8  12   2       79.57       57.25     21.27 o 
  -7  12   2       56.67       64.41     14.52 o 
  -6  12   2     3645.93     3725.10    264.20 o 
  -5  12   2       35.45       45.22     18.27 o 
  -4  12   2      128.56      158.07     15.90 o 
  -3  12   2      806.71      734.06     30.75 o 
  -2  12   2      965.44      972.87     36.36 o 
  -1  12   2      125.68      122.55     10.98 o 
   0  12   2     7360.07     8221.88    385.75 o 
   1  12   2       20.80        6.93      6.40 o 
   2  12   2      722.33      800.41     35.15 o 
   3  12   2     7148.92     8588.29    847.73 o 
   4  12   2      209.80      207.78     21.11 o 
   5  12   2      251.47      239.13     42.87 o 
   6  12   2     2043.28     2190.56     86.49 o 
   7  12   2       15.75       20.82      9.13 o 
   8  12   2       44.63       34.25     12.22 o 
   9  12   2     1948.12     1853.13     85.69 o 
  -9  13   2        9.82        6.99     13.71 o 
  -8  13   2       48.97       46.82     23.20 o 
  -7  13   2      157.51      158.92     31.80 o 
  -6  13   2      239.32      193.05     24.28 o 
  -5  13   2      151.63      487.19    104.62 o 
  -4  13   2     1226.80     1252.40     65.87 o 
  -3  13   2        4.18       11.16      3.31 o 
  -2  13   2      185.51      177.16     18.69 o 
  -1  13   2       83.45       85.23      6.47 o 
   0  13   2       36.92       46.12     20.17 o 
   1  13   2       80.68       75.80     11.21 o 
   2  13   2      370.24      333.16     17.48 o 
   3  13   2      146.86      121.94     20.67 o 
   4  13   2       38.25       58.69     11.55 o 
   5  13   2       26.32      524.26     88.48 o 
   6  13   2       23.17       58.59     39.35 o 
   7  13   2      340.79      314.43     39.15 o 
   8  13   2       87.49       50.98     15.94 o 
   9  13   2        3.46       12.01     11.15 o 
  -9  14   2     1341.77     1278.07    114.15 o 
  -8  14   2        1.28       17.97     11.38 o 
  -7  14   2      428.88      413.49     46.95 o 
  -6  14   2     2979.29     2850.29    160.17 o 
  -5  14   2      275.65      339.21     37.91 o 
  -4  14   2      115.22      116.27     17.80 o 
  -3  14   2     3303.32     3355.76    277.76 o 
  -2  14   2      260.75      248.58     18.41 o 
  -1  14   2      725.33      644.17     38.39 o 
   0  14   2     1961.92     2092.52     72.93 o 
   1  14   2       22.28       28.49      8.12 o 
   2  14   2      848.39      915.92     58.04 o 
   3  14   2     3600.74     3275.67    537.44 o 
   4  14   2       23.88       31.31      9.88 o 
   5  14   2       95.87      134.02     23.35 o 
   6  14   2     3102.56     3076.41    251.97 o 
   7  14   2      114.40       66.80     15.79 o 
   8  14   2        2.87       24.94      8.65 o 
  -8  15   2       91.64      130.33     21.91 o 
  -7  15   2       15.32       19.94      6.83 o 
  -6  15   2       26.52       51.55     13.94 o 
  -5  15   2      211.14      624.01    254.03 o 
  -4  15   2       79.37       61.87     20.14 o 
  -3  15   2       74.93       29.48     12.82 o 
  -2  15   2      473.44      446.68     31.92 o 
  -1  15   2        0.82       11.58      8.19 o 
   0  15   2      137.25      106.55     15.48 o 
   1  15   2      314.90      327.06     41.26 o 
   2  15   2      535.86      594.00     38.37 o 
   3  15   2        5.46        7.83     15.60 o 
   4  15   2     1187.75     1241.73     72.71 o 
   5  15   2        0.47      259.47    369.65 o 
   6  15   2       94.24      121.36     41.75 o 
   7  15   2        6.69       22.28      7.94 o 
   8  15   2      446.01      478.99     54.00 o 
  -7  16   2       33.42       32.67     11.40 o 
  -6  16   2     1524.97     1507.96    108.49 o 
  -5  16   2       30.57       27.25     11.66 o 
  -4  16   2       18.45       28.56      9.90 o 
  -3  16   2     1612.46     1855.12    182.72 o 
  -2  16   2      697.90      569.98     72.41 o 
  -1  16   2       25.11       31.61     23.65 o 
   0  16   2     3624.44     3864.36    328.67 o 
   1  16   2        1.01       13.61      4.62 o 
   2  16   2       10.16       22.21      6.92 o 
   3  16   2     1297.57     1237.41     73.15 o 
   4  16   2        7.54       29.89      8.57 o 
   5  16   2      280.74      345.00     31.72 o 
   6  16   2     1758.97     1752.40     80.39 o 
   7  16   2        9.41       13.41     10.18 o 
  -7  17   2      319.72      286.22     38.76 o 
  -6  17   2        5.40       17.30      7.34 o 
  -5  17   2      233.86      365.57     56.29 o 
  -4  17   2      656.49      673.99     54.99 o 
  -3  17   2      153.65      157.46     24.85 o 
  -2  17   2      599.24      569.25     45.23 o 
  -1  17   2       39.50       23.33      6.66 o 
   0  17   2      254.17      217.55     18.78 o 
   1  17   2     3223.05     3462.94    127.28 o 
   2  17   2      165.57      167.89     24.18 o 
   3  17   2      208.49      185.42     18.05 o 
   4  17   2       34.59       37.67     10.66 o 
   5  17   2      435.28      466.44     54.25 o 
   6  17   2        0.10       28.48      7.92 o 
   7  17   2      609.95      564.53     48.82 o 
  -6  18   2      212.06      153.72     21.48 o 
  -5  18   2       96.09      104.60     19.92 o 
  -4  18   2        0.07       60.91     43.90 o 
  -3  18   2      842.73      839.75     30.80 o 
  -2  18   2      255.50      247.10     32.16 o 
  -1  18   2       62.61       63.53     13.70 o 
   0  18   2     1283.92     1195.20     98.87 o 
   1  18   2       17.64       41.14     12.15 o 
   2  18   2       26.06       21.05      9.58 o 
   3  18   2      335.29      422.81     39.90 o 
   4  18   2       72.66       62.67     27.32 o 
   5  18   2      344.70      314.71     30.35 o 
   6  18   2      950.17      927.37     42.13 o 
  -5  19   2      443.56      435.99     31.62 o 
  -4  19   2      320.93      338.14     31.13 o 
  -3  19   2      171.93      190.06     35.58 o 
  -2  19   2     1159.50     1200.74    130.95 o 
  -1  19   2      679.51      488.84     56.14 o 
   0  19   2      254.68      331.96     62.29 o 
   1  19   2     2119.99     2314.63    280.91 o 
   2  19   2      548.65      611.86     50.16 o 
   3  19   2        6.08       17.16     15.92 o 
   4  19   2      222.78      229.03     22.38 o 
   5  19   2      858.64      930.94     74.30 o 
  -4  20   2      102.98       72.01     37.56 o 
  -3  20   2       14.65       27.96      7.83 o 
  -2  20   2       10.41       33.15     12.20 o 
  -1  20   2      101.34       23.22      9.24 o 
   0  20   2      127.81      115.21     27.79 o 
   1  20   2       36.08       23.14     10.98 o 
   2  20   2      117.67      200.10     37.34 o 
   3  20   2       92.74       54.18     15.60 o 
   0  21   2       10.22       20.43      7.98 o 
   1  21   2      397.64      306.50     40.35 o 
 -11   1   3      445.87      609.76     96.31 o 
 -10   1   3     1365.40     1510.67    112.35 o 
  -9   1   3     1313.36     1390.24     73.64 o 
  -8   1   3       15.89       47.60     16.33 o 
  -7   1   3     3292.00     3195.73    214.42 o 
  -6   1   3      416.92      390.01     29.36 o 
  -5   1   3     3511.15     3857.02    172.29 o 
  -4   1   3     9319.59     9404.80    411.08 o 
  -3   1   3     7278.44     7312.69    319.97 o 
  -2   1   3    20006.96    11525.09    386.24 o 
   0   1   3     4686.25     3895.13    225.53 o 
   3   1   3      833.32      824.42     27.69 o 
   4   1   3     1343.74     1514.87    109.48 o 
   5   1   3     8326.50     8632.23    137.40 o 
   6   1   3      982.03     1022.54     42.86 o 
   7   1   3     1534.31     1353.09     63.52 o 
   8   1   3     3765.47     4222.81    243.95 o 
   9   1   3       30.51       44.49      6.40 o 
  10   1   3        1.06        8.57      6.20 o 
  11   1   3      648.97      610.80     40.34 o 
 -11   2   3       11.57       22.00      5.02 o 
 -10   2   3       94.31       67.57     21.63 o 
  -9   2   3     1341.87     1349.50     50.98 o 
  -8   2   3       14.01       11.28      6.77 o 
  -7   2   3      265.89      267.15     18.33 o 
  -6   2   3       78.11       41.59     32.22 o 
  -5   2   3      858.11     1055.30     60.56 o 
  -4   2   3     3510.36     3669.45    112.43 o 
  -3   2   3      598.69      563.90     39.56 o 
  -2   2   3      890.37     1002.48     67.62 o 
  -1   2   3     3214.10     3084.18    123.14 o 
   0   2   3      925.25     1050.28     51.24 o 
   1   2   3     6888.97     5423.85    864.92 o 
   2   2   3     6819.69     5939.60    326.48 o 
   3   2   3      771.56      750.36     34.19 o 
   4   2   3     1179.81     1541.87     69.32 o 
   5   2   3       29.92       29.17      8.33 o 
   6   2   3     2061.28     2524.46    193.67 o 
   7   2   3      675.58      783.24     40.42 o 
   8   2   3     1083.08     1126.50     35.01 o 
   9   2   3       23.47       27.18      6.59 o 
  10   2   3      374.23      447.41     33.19 o 
  11   2   3      126.82       93.30     16.81 o 
 -11   3   3      800.01      898.91     44.33 o 
 -10   3   3     1472.63     1445.27     93.74 o 
  -9   3   3       30.71       44.83      7.45 o 
  -8   3   3      135.34      139.58     13.06 o 
  -7   3   3     3178.97     3375.80    154.22 o 
  -6   3   3     2760.93     2896.32    106.61 o 
  -5   3   3       79.28       65.01     19.51 o 
  -4   3   3      495.35      478.17     19.06 o 
  -3   3   3     3816.27     3852.35    151.16 o 
  -2   3   3       36.50       52.31      3.91 o 
   0   3   3     2998.42     2593.71     63.74 o 
   1   3   3     3228.17     3543.73    181.73 o 
   2   3   3    18842.59    17021.27   1539.46 o 
   3   3   3    10920.44     7680.03   2232.02 o 
   4   3   3     1594.26     1411.21     67.83 o 
   5   3   3     3308.84     2468.89    161.20 o 
   6   3   3     1804.06     1829.16     62.29 o 
   7   3   3      227.92      262.69     18.11 o 
   8   3   3     1769.38     1770.26     51.27 o 
   9   3   3       89.23       62.23     10.11 o 
  10   3   3        5.31       23.02     10.92 o 
  11   3   3      950.22     1147.05     68.45 o 
 -11   4   3        2.67       16.75      8.04 o 
 -10   4   3     1196.31     1215.63     96.76 o 
  -9   4   3      366.92      408.51     27.80 o 
  -8   4   3       37.76       52.97     11.28 o 
  -7   4   3      171.58      194.17     40.56 o 
  -6   4   3      218.44      168.61     37.35 o 
  -5   4   3      735.92      890.91     79.21 o 
  -4   4   3     1045.67      875.45     35.89 o 
  -3   4   3     3109.91     2834.68    124.68 o 
  -2   4   3       15.51       23.07      1.97 o 
  -1   4   3     3984.28     3769.54    116.92 o 
   0   4   3     2032.57     1852.56    103.32 o 
   1   4   3     1599.42     1734.33     87.70 o 
   2   4   3     4088.86     4103.38    114.79 o 
   3   4   3      680.47      540.55     62.38 o 
   4   4   3      618.83      620.03     70.10 o 
   5   4   3      733.83     1007.32    128.19 o 
   6   4   3     5299.59     4932.21    150.50 o 
   7   4   3      113.66       80.81     10.40 o 
   8   4   3      256.08      258.64     25.41 o 
   9   4   3      786.18      844.64     75.05 o 
  10   4   3      817.44      826.08     61.24 o 
  11   4   3       67.78       44.64     19.84 o 
 -11   5   3       58.10       26.54      8.60 o 
 -10   5   3      689.77      662.98     54.73 o 
  -9   5   3       21.09        8.64      4.35 o 
  -8   5   3        0.69       20.64      5.47 o 
  -7   5   3     2832.08     2842.86    170.41 o 
  -6   5   3     3276.06     3180.59    189.45 o 
  -5   5   3     2371.48     2662.12    127.20 o 
  -4   5   3     2823.30     2864.85    148.15 o 
  -3   5   3     5307.85     5352.57    365.69 o 
  -2   5   3     1275.20     1164.73     28.28 o 
  -1   5   3       21.15       15.03      2.99 o 
   0   5   3      532.43      620.04     21.69 o 
   1   5   3      171.79      211.18     11.91 o 
   2   5   3    14046.33    10873.29   1134.60 o 
   3   5   3    10368.51    10746.51    647.33 o 
   4   5   3      174.85      250.31     13.32 o 
   5   5   3     1937.54     2264.48    116.02 o 
   6   5   3       98.70       63.51      9.72 o 
   7   5   3       89.57       82.15     21.30 o 
   8   5   3     1110.96     1205.11     44.03 o 
   9   5   3     1028.66     1109.81     78.72 o 
  10   5   3       76.42       48.74     20.88 o 
  11   5   3      527.16      464.32     57.71 o 
 -11   6   3        0.29       13.56      6.22 o 
 -10   6   3     2467.93     2695.49    116.37 o 
  -9   6   3      442.51      417.32     37.11 o 
  -8   6   3       20.44       21.45      5.23 o 
  -7   6   3      470.62      411.52     53.80 o 
  -6   6   3     3628.80     3848.28    141.82 o 
  -5   6   3      562.13      524.68     44.97 o 
  -4   6   3     2906.22     2687.40    143.92 o 
  -3   6   3       75.51       32.94      4.29 o 
  -2   6   3      196.49      177.40      7.39 o 
  -1   6   3     9324.90     8603.08    413.19 o 
   0   6   3     9047.52     8283.50    383.33 o 
   1   6   3        5.70       10.68      2.10 o 
   2   6   3      560.88      620.60     40.98 o 
   3   6   3     6611.12     6974.00    356.69 o 
   4   6   3       12.84        1.36      2.45 o 
   5   6   3       15.95       37.11      9.03 o 
   6   6   3     1876.55     1689.17     80.45 o 
   7   6   3      673.15      697.33     88.20 o 
   8   6   3      648.84      520.11     44.92 o 
   9   6   3     2013.30     2128.53    141.73 o 
  10   6   3      209.48      158.55     26.31 o 
  11   6   3       17.55       28.09      8.42 o 
 -11   7   3      704.54      758.84     47.89 o 
 -10   7   3       51.91       36.92     10.94 o 
  -9   7   3        3.80       20.85      7.81 o 
  -8   7   3      261.07      247.84     27.24 o 
  -7   7   3      213.88      220.49     18.29 o 
  -6   7   3      760.04      683.33     36.36 o 
  -5   7   3      875.89     1211.28    141.65 o 
  -4   7   3      681.35      603.23     44.31 o 
  -3   7   3     3038.08     2927.17    153.98 o 
  -2   7   3        4.25        6.44      1.96 o 
  -1   7   3     1222.35     1292.28     42.59 o 
   0   7   3       16.84        8.35      3.63 o 
   1   7   3     6449.77     6689.72    349.49 o 
   2   7   3      785.98      962.56     54.73 o 
   3   7   3      204.52      145.39     45.70 o 
   4   7   3      349.44      347.30     25.59 o 
   5   7   3      540.45      538.66     31.57 o 
   6   7   3       18.78       16.34      5.11 o 
   7   7   3      187.85      200.50     35.49 o 
   8   7   3     1304.84     1381.16     95.62 o 
   9   7   3     1209.53     1168.70    124.21 o 
  10   7   3      303.10      251.55     37.12 o 
 -11   8   3       39.74       54.48     15.71 o 
 -10   8   3      444.80      393.22     36.26 o 
  -9   8   3      149.69      113.38     18.65 o 
  -8   8   3       84.78       71.18     13.40 o 
  -7   8   3     3344.00     3542.72    144.54 o 
  -6   8   3     4039.80     3834.48     62.51 o 
  -5   8   3      466.29      569.40     63.84 o 
  -4   8   3     4775.28     4811.28    548.00 o 
  -3   8   3     3754.81     3597.48    168.66 o 
  -2   8   3      339.99      415.98     18.72 o 
  -1   8   3      846.40      633.18     22.42 o 
   0   8   3     5465.32     5653.93    256.14 o 
   1   8   3     5148.69     5294.99    135.92 o 
   2   8   3      939.83      829.33     28.65 o 
   3   8   3     1286.36     1286.34     40.53 o 
   4   8   3        3.80       14.16      2.53 o 
   5   8   3      670.10      583.63     70.64 o 
   6   8   3      510.43      515.26     32.62 o 
   7   8   3     1173.58     1064.41     49.26 o 
   8   8   3      137.99      112.72     18.28 o 
   9   8   3     1588.02     1563.05     89.76 o 
  10   8   3      130.37       87.55     17.74 o 
 -10   9   3       23.16       24.33      5.98 o 
  -9   9   3      146.31      125.40     37.42 o 
  -8   9   3     1023.33      926.84     54.98 o 
  -7   9   3      105.99      106.17     16.35 o 
  -6   9   3       81.09       89.67     26.09 o 
  -4   9   3        0.54        6.23      5.14 o 
  -3   9   3       96.06      103.82     11.67 o 
  -2   9   3     1782.04     1624.36     45.03 o 
  -1   9   3       83.53      110.98      6.85 o 
   0   9   3     1130.80     1079.32     48.37 o 
   1   9   3      693.35      586.65     40.05 o 
   2   9   3        6.41       10.64      2.99 o 
   3   9   3       93.43       68.70     10.61 o 
   4   9   3     1273.85     1371.24     83.68 o 
   5   9   3      585.99      609.11     67.95 o 
   6   9   3      117.28      113.97     13.96 o 
   7   9   3     3997.54     3772.87    138.19 o 
   8   9   3       32.69       29.41      6.49 o 
   9   9   3      673.02      651.61     60.62 o 
  10   9   3      678.42      664.61     43.03 o 
 -10  10   3        3.58       20.97      7.65 o 
  -9  10   3      166.67      159.69     23.55 o 
  -8  10   3      387.83      364.61     58.34 o 
  -7  10   3     1223.21     1755.19    119.47 o 
  -6  10   3      193.45      226.72     28.49 o 
  -5  10   3      503.42      462.43     61.71 o 
  -4  10   3      933.75      956.29    127.38 o 
  -3  10   3     1369.88     1317.34     82.53 o 
  -2  10   3      237.64      218.92     12.58 o 
  -1  10   3      766.95      636.67     35.60 o 
   0  10   3     1020.94      924.85     52.08 o 
   1  10   3     1572.15     1533.91     56.36 o 
   2  10   3     4531.61     4622.48    244.59 o 
   3  10   3     5149.11     5179.38    215.31 o 
   4  10   3      113.17      120.42     19.06 o 
   5  10   3       86.61       94.74     15.84 o 
   6  10   3      202.24      445.08    146.45 o 
   7  10   3        2.47       10.89      8.24 o 
   8  10   3       89.23      100.06     24.12 o 
   9  10   3      263.66      320.59     56.03 o 
  10  10   3      445.92      327.31     33.05 o 
 -10  11   3       18.50       18.29      7.08 o 
  -9  11   3      579.07      577.19     49.46 o 
  -8  11   3      538.49      539.70     76.68 o 
  -7  11   3       16.03       20.53     13.88 o 
  -6  11   3       95.32       74.64     13.77 o 
  -5  11   3     4867.10     4935.81    370.49 o 
  -4  11   3       60.46       49.32      9.15 o 
  -3  11   3       95.66      129.04     14.34 o 
  -2  11   3     5337.77     4927.03    303.66 o 
  -1  11   3      156.27      156.55     10.23 o 
   0  11   3      172.75      181.69     22.40 o 
   1  11   3    10732.69     9555.81   3427.72 o 
   2  11   3       11.93       16.91      4.40 o 
   3  11   3     1935.26     1746.14    129.80 o 
   4  11   3      990.81     1103.13     59.76 o 
   5  11   3        4.72        5.50      8.11 o 
   6  11   3      131.92      146.99     38.20 o 
   7  11   3     1742.37     1926.13    124.09 o 
   8  11   3      377.90      311.19     32.43 o 
   9  11   3        2.53       19.04     10.30 o 
  -9  12   3        5.44       25.66      9.71 o 
  -8  12   3      131.78      133.51     24.83 o 
  -7  12   3      124.04      123.57     40.96 o 
  -6  12   3      203.42      229.04     28.14 o 
  -5  12   3      364.53      405.96     51.50 o 
  -4  12   3      193.07      198.66     27.45 o 
  -3  12   3     1611.12     1753.21    163.54 o 
  -2  12   3      722.69      635.84     31.68 o 
  -1  12   3        0.52        3.22      3.43 o 
   0  12   3       78.15       75.63     18.50 o 
   1  12   3       99.01       69.08     10.63 o 
   2  12   3     2046.46     2318.62    115.37 o 
   3  12   3       58.31       36.86      9.66 o 
   4  12   3      195.65      187.63     20.01 o 
   5  12   3        1.40        7.87      4.32 o 
   6  12   3      146.55      239.70     29.78 o 
   7  12   3      171.13      153.13     22.80 o 
   8  12   3       28.98       26.96     15.80 o 
   9  12   3      144.64      102.25     20.89 o 
  -9  13   3        0.73       18.41      9.58 o 
  -8  13   3     2938.96     3087.67    248.53 o 
  -7  13   3       29.03       30.31      8.71 o 
  -6  13   3       22.89       41.45     10.42 o 
  -5  13   3     2788.94     2855.12    104.88 o 
  -4  13   3      124.93      123.18     17.58 o 
  -3  13   3      254.41      201.43     24.29 o 
  -2  13   3     3439.05     3184.69    219.00 o 
  -1  13   3       33.91       14.15      4.25 o 
   0  13   3      289.51      268.03     15.50 o 
   1  13   3     5825.24     7174.37    534.01 o 
   2  13   3      888.58      904.58     61.22 o 
   3  13   3       24.12       30.87      8.54 o 
   4  13   3     2929.96     2962.41    144.27 o 
   5  13   3      331.72      356.03     29.07 o 
   6  13   3        2.79       15.62      6.24 o 
   7  13   3     3781.97     3784.93    162.06 o 
   8  13   3     1651.77     1510.38     97.41 o 
   9  13   3      431.13      420.71     36.00 o 
  -8  14   3      168.94      150.31     32.55 o 
  -7  14   3       13.08       23.44     10.23 o 
  -6  14   3        3.99       20.99      6.03 o 
  -5  14   3      119.43       60.99     23.18 o 
  -4  14   3       31.58       85.93     50.44 o 
  -3  14   3       13.05       41.26     12.45 o 
  -2  14   3      124.47      106.16     11.27 o 
  -1  14   3      277.53      237.20     17.89 o 
   0  14   3      844.01      837.11     62.18 o 
   1  14   3      587.44      555.62     37.91 o 
   2  14   3       77.94       57.80     21.41 o 
   3  14   3        0.25       28.59      8.01 o 
   4  14   3       29.80       35.81      7.91 o 
   5  14   3     1215.90     1065.08     87.32 o 
   6  14   3        6.68       10.50     10.90 o 
   7  14   3       30.09       29.44      9.73 o 
   8  14   3        0.16        7.40      6.26 o 
  -8  15   3     2054.36     1945.72    163.65 o 
  -7  15   3       31.11       29.45     10.36 o 
  -6  15   3      448.76      460.41     52.78 o 
  -5  15   3     3524.14     3601.37    303.67 o 
  -4  15   3      591.74      604.82     77.91 o 
  -3  15   3       58.39       40.69     12.16 o 
  -2  15   3     1101.16      982.43     84.01 o 
  -1  15   3       12.72       12.35      5.71 o 
   0  15   3      502.64      510.67     37.75 o 
   1  15   3     2588.41     2805.37    119.19 o 
   2  15   3     1251.94     1280.96     50.47 o 
   3  15   3      290.22      306.65     32.33 o 
   4  15   3     3742.86     3900.69    166.27 o 
   5  15   3        3.27       13.65      6.17 o 
   6  15   3       43.71       60.64     15.99 o 
   7  15   3     2063.52     2092.88     96.19 o 
   8  15   3      414.82      341.33     45.27 o 
  -7  16   3      162.64      146.55     32.17 o 
  -6  16   3       18.05       27.44     10.80 o 
  -5  16   3      349.85      421.16     47.24 o 
  -4  16   3      308.54      286.55     48.54 o 
  -3  16   3     2107.58     1899.92     89.19 o 
  -2  16   3      168.29      174.23     22.72 o 
  -1  16   3       70.31       67.39      8.52 o 
   0  16   3       28.21       37.31      5.59 o 
   1  16   3       50.53       44.67     26.98 o 
   2  16   3     1187.89     1247.58     72.38 o 
   3  16   3      148.68      179.89     35.51 o 
   4  16   3       71.90       62.06     18.88 o 
   5  16   3      263.82      278.82     29.37 o 
   6  16   3      664.60      704.22     33.01 o 
   7  16   3      183.63      160.42     29.25 o 
  -7  17   3        2.32       12.48      9.13 o 
  -6  17   3       16.99       25.71     18.75 o 
  -5  17   3     1059.56     1060.97     60.56 o 
  -4  17   3       18.37       13.86      8.07 o 
  -3  17   3       59.31       51.94     11.65 o 
  -2  17   3     2940.67     2485.25    185.19 o 
  -1  17   3       31.96       21.28      9.09 o 
   0  17   3      288.44      271.30     25.51 o 
   1  17   3     1250.18     1238.24     77.87 o 
   2  17   3      379.53      353.43     38.46 o 
   3  17   3      614.21      649.57     61.06 o 
   4  17   3      550.08      540.88     46.06 o 
   5  17   3      238.29      217.66     32.71 o 
   6  17   3      127.02       99.29     21.43 o 
  -6  18   3       78.97       97.35     20.80 o 
  -5  18   3        5.36       44.47     20.10 o 
  -4  18   3     1014.85     1110.76     89.25 o 
  -3  18   3     1925.49     2107.41    358.37 o 
  -2  18   3       15.69       16.84      8.19 o 
  -1  18   3     1786.20     1631.37    135.62 o 
   0  18   3     1286.11     1318.61    229.17 o 
   1  18   3        7.86       19.34     13.83 o 
   2  18   3       31.93       21.14      7.67 o 
   3  18   3      375.56      438.28     56.69 o 
   4  18   3       25.09       22.20      9.97 o 
   5  18   3      229.28      223.47     28.56 o 
  -5  19   3      464.64      483.48     41.07 o 
  -4  19   3       70.60       64.24     16.53 o 
  -3  19   3      911.98      816.54    150.00 o 
  -2  19   3      662.74      529.55     44.09 o 
  -1  19   3      350.06      185.20     42.10 o 
   0  19   3      152.77      198.02     37.52 o 
   1  19   3      416.42      449.88     50.59 o 
   2  19   3      164.98      198.01     46.96 o 
   3  19   3      267.26      270.50     28.33 o 
   4  19   3      378.45      392.18     39.04 o 
  -3  20   3      847.33      900.66     70.04 o 
  -2  20   3      104.71       56.67     20.53 o 
  -1  20   3      312.59      397.36    110.60 o 
   0  20   3      871.92      834.57    218.61 o 
   1  20   3      168.43      190.48     32.62 o 
   2  20   3      260.85      250.78     37.60 o 
   3  20   3      468.00      421.19     46.78 o 
 -11   0   4      572.42      645.69     64.28 o 
 -10   0   4     1905.13     1874.69    233.58 o 
  -9   0   4     2541.79     2372.95    295.56 o 
  -8   0   4     2312.46     2075.80    338.43 o 
  -7   0   4      163.66      193.87     26.25 o 
  -6   0   4     9219.24     8958.78   1295.18 o 
  -5   0   4     1173.32     1112.13     54.97 o 
  -4   0   4     6392.84     9030.35    237.84 o 
  -2   0   4      145.98      167.86     16.58 o 
  -1   0   4      137.90      194.32     10.97 o 
   0   0   4      401.20      267.17     10.56 o 
   1   0   4     8198.33     4976.40    169.18 o 
   2   0   4     7174.62     7438.65    144.96 o 
   3   0   4    17586.55    15026.63   1568.44 o 
   4   0   4      651.33      803.22     75.53 o 
   5   0   4       28.07       17.38      9.66 o 
   6   0   4     8790.78     7025.10    164.01 o 
   7   0   4       53.05       87.75     14.19 o 
   8   0   4      247.62      155.52     32.74 o 
   9   0   4     1783.73     1986.52    133.56 o 
  10   0   4       45.31       30.21     13.57 o 
  11   0   4       88.00       75.07     14.15 o 
 -11   1   4       58.74       40.58      8.95 o 
 -10   1   4       16.56       22.99      5.68 o 
  -9   1   4      595.58      647.99     79.37 o 
  -8   1   4      324.12      316.86     51.43 o 
  -7   1   4     1051.27     1172.18     49.58 o 
  -6   1   4      708.31      813.96     30.23 o 
  -5   1   4      402.92      448.17     47.11 o 
  -4   1   4        0.17       31.19     13.50 o 
  -3   1   4      110.26      157.88     19.41 o 
  -2   1   4        2.11        3.95      2.33 o 
  -1   1   4      941.59      794.66     17.66 o 
   0   1   4     7556.41     8554.96    288.00 o 
   1   1   4     1062.98      789.45     31.75 o 
   2   1   4     1043.82     1022.79     46.52 o 
   3   1   4       26.61       18.19      5.14 o 
   4   1   4     1021.13     1040.82     23.45 o 
   5   1   4       26.59       15.01      7.85 o 
   6   1   4       16.13       18.04      6.48 o 
   7   1   4      541.14      507.78     75.70 o 
   8   1   4        7.87       21.83      5.22 o 
   9   1   4       65.63       74.06     18.86 o 
  10   1   4       46.66       28.15      7.86 o 
  11   1   4        0.32       18.86      7.75 o 
 -11   2   4      374.09      341.47     21.19 o 
 -10   2   4      329.57      225.26     25.03 o 
  -9   2   4     1815.35     1922.94     74.33 o 
  -8   2   4      273.46      243.29     36.15 o 
  -7   2   4       88.75      101.53     12.10 o 
  -6   2   4     4273.33     4266.56    207.85 o 
  -5   2   4     1187.90     1229.24     42.74 o 
  -4   2   4     1672.95     1443.82    112.22 o 
  -2   2   4     2446.32     2004.31     68.57 o 
  -1   2   4        2.53        9.01      3.62 o 
   0   2   4      197.64      145.54      5.75 o 
   1   2   4     2640.31     2565.76     48.51 o 
   2   2   4     6534.70     6734.22    299.06 o 
   3   2   4    14507.44     9390.50   2368.73 o 
   4   2   4     1398.66     1476.11    102.23 o 
   5   2   4       18.64       21.45      5.33 o 
   6   2   4     2860.21     2931.61    204.42 o 
   7   2   4        3.85       21.57      6.40 o 
   8   2   4        4.03       12.37      3.88 o 
   9   2   4     2737.27     3004.35    288.44 o 
  10   2   4        3.81       23.79      7.53 o 
  11   2   4       19.52       22.34      9.09 o 
 -11   3   4      381.04      279.37     35.06 o 
 -10   3   4      252.24      171.39     21.30 o 
  -9   3   4     1135.50     1161.46     81.50 o 
  -8   3   4      269.42      241.79     23.61 o 
  -7   3   4      602.74      526.03     77.84 o 
  -6   3   4     1168.10     1113.75     94.92 o 
  -5   3   4     3524.96     3370.69    106.34 o 
  -4   3   4      279.01      301.10     18.52 o 
  -3   3   4     1011.76     1066.72     66.99 o 
  -2   3   4     3886.15     3670.87    110.00 o 
  -1   3   4      809.22      793.03     20.75 o 
   0   3   4     1186.21     1157.37     19.85 o 
   1   3   4     1541.41     1733.19     56.08 o 
   2   3   4    15879.01    15330.16   1349.04 o 
   3   3   4      334.46      297.48     13.16 o 
   4   3   4     3120.71     3163.60     66.66 o 
   5   3   4       10.06        8.12      6.00 o 
   6   3   4       31.48       31.90      7.73 o 
   7   3   4     1473.51     1485.89     49.81 o 
   8   3   4      164.60      207.15     20.82 o 
   9   3   4      218.33      240.46     25.79 o 
  10   3   4      119.85       68.77     20.16 o 
  11   3   4       62.08       51.52     13.24 o 
 -11   4   4      729.89      752.41     33.60 o 
 -10   4   4      200.38      148.57     20.21 o 
  -9   4   4     2665.67     2730.16     87.62 o 
  -8   4   4       84.63       48.46     10.40 o 
  -7   4   4       29.80       34.78      7.85 o 
  -6   4   4     4787.90     5130.07    205.29 o 
  -5   4   4     2229.37     2346.04    228.87 o 
  -4   4   4        1.64        5.31      2.51 o 
  -3   4   4     2124.51     1812.04     48.96 o 
  -2   4   4      127.64      132.89      7.77 o 
  -1   4   4       48.59       75.59      5.12 o 
   0   4   4      296.98      193.55      7.00 o 
   1   4   4      208.57      133.01      5.71 o 
   2   4   4      312.47      343.70     27.24 o 
   3   4   4     6454.53     7453.39    375.26 o 
   4   4   4     8762.92     8783.86    202.31 o 
   5   4   4       12.40       10.27      2.49 o 
   6   4   4     3683.02     4060.78    159.62 o 
   7   4   4       65.69       67.20     11.58 o 
   8   4   4      439.51      321.22     38.95 o 
   9   4   4      931.34      892.93    115.14 o 
  10   4   4      177.36      137.54     27.32 o 
  11   4   4       13.31       25.61     17.55 o 
 -11   5   4     1782.76     1607.40    114.70 o 
 -10   5   4      168.07      151.77     20.79 o 
  -9   5   4      200.66      202.96     20.71 o 
  -8   5   4      244.88      222.97     23.61 o 
  -7   5   4       12.25       20.34     10.82 o 
  -6   5   4      139.40      127.32     22.98 o 
  -5   5   4     1604.68     1370.78     76.97 o 
  -4   5   4     6995.64     6737.72    264.75 o 
  -3   5   4        1.84        7.81      2.16 o 
  -2   5   4     4374.19     4167.17    122.28 o 
  -1   5   4        6.61        5.32      1.57 o 
   0   5   4      442.55      422.42     26.77 o 
   1   5   4     7390.31     6514.33    186.11 o 
   2   5   4     2601.25     2737.82    100.46 o 
   3   5   4     1792.25     1895.21    129.89 o 
   4   5   4     2885.49     3021.77     91.34 o 
   5   5   4     2408.13     2722.78    146.47 o 
   6   5   4       24.27       20.96      7.60 o 
   7   5   4     1147.88     1286.34    110.42 o 
   8   5   4     1974.58     1907.22    137.70 o 
   9   5   4        2.08       14.60      5.77 o 
  10   5   4      546.85      457.51     43.13 o 
  11   5   4      178.73      157.08     40.75 o 
 -11   6   4      664.25      677.01     44.21 o 
 -10   6   4      146.20      127.24     22.50 o 
  -9   6   4      728.60      593.72     46.52 o 
  -8   6   4      146.53      117.18     14.89 o 
  -7   6   4      136.27       76.22     16.15 o 
  -6   6   4     3378.55     3357.05    249.04 o 
  -5   6   4     1721.36     1501.95     44.48 o 
  -4   6   4      763.65      739.98     52.40 o 
  -3   6   4      167.30      119.92      6.87 o 
  -2   6   4       36.87       14.01      3.23 o 
  -1   6   4     5017.02     5013.08    220.74 o 
   0   6   4     4369.62     4244.42    164.25 o 
   1   6   4     1931.59     1867.44     66.53 o 
   2   6   4     1941.86     1911.24    127.83 o 
   3   6   4      663.36      664.98     48.05 o 
   4   6   4     1611.55     1790.10     72.55 o 
   5   6   4       54.94       35.91      6.38 o 
   6   6   4     1343.18     1439.98     64.13 o 
   7   6   4      152.28      137.64     17.70 o 
   8   6   4        1.06        9.83      5.73 o 
   9   6   4      147.81       91.31     26.22 o 
  10   6   4      240.74      198.73     33.17 o 
 -11   7   4      695.47      617.59     74.28 o 
 -10   7   4       18.13       27.68      7.56 o 
  -9   7   4      355.87      307.36     36.32 o 
  -8   7   4     1150.94     1151.58     39.06 o 
  -7   7   4        3.76       85.25     71.01 o 
  -6   7   4      853.55      802.36     47.53 o 
  -5   7   4     7020.49     6887.43    197.14 o 
  -4   7   4     4691.38     4805.03    150.01 o 
  -3   7   4        2.35        9.93      3.45 o 
  -2   7   4       18.64       33.93      6.44 o 
  -1   7   4       16.03       65.06      8.44 o 
   0   7   4      636.46      558.64     35.51 o 
   1   7   4    10178.19     9093.40    378.80 o 
   2   7   4     4299.77     4722.38    361.20 o 
   3   7   4     1378.19     1369.51     41.92 o 
   4   7   4     1660.38     1687.85     65.63 o 
   5   7   4     2876.49     3072.39    163.95 o 
   6   7   4      122.99      129.50      9.07 o 
   7   7   4     3155.96     2740.86    189.48 o 
   8   7   4     1707.47     1798.38    147.91 o 
   9   7   4       55.26       50.87     10.94 o 
  10   7   4      913.70      789.09     52.38 o 
 -11   8   4      294.82      207.28     29.08 o 
 -10   8   4      334.51      341.39     34.48 o 
  -9   8   4       33.45       39.24     17.70 o 
  -8   8   4      366.84      386.49     30.65 o 
  -7   8   4     1251.79     1223.19     73.42 o 
  -6   8   4       80.52      101.20     11.34 o 
  -5   8   4     2494.10     2654.55    261.98 o 
  -4   8   4     1433.49     1463.45     48.93 o 
  -3   8   4     1201.63     1073.45     51.82 o 
  -2   8   4      376.90      297.07     13.64 o 
  -1   8   4     1282.93     1280.34     50.02 o 
   0   8   4      838.73      933.14     61.11 o 
   1   8   4     3045.97     2985.24    156.66 o 
   2   8   4     4947.08     4899.75    301.33 o 
   3   8   4      247.69      244.30     19.65 o 
   4   8   4      493.07      439.14     48.34 o 
   5   8   4      476.74      347.27     22.79 o 
   6   8   4       16.46       19.06      9.41 o 
   7   8   4      447.47      440.21     38.11 o 
   8   8   4      365.69      411.18     45.66 o 
   9   8   4        1.15       28.67     11.03 o 
  10   8   4      373.86      328.30     41.40 o 
 -10   9   4       18.92       23.71      8.03 o 
  -9   9   4        3.43        3.71      8.24 o 
  -8   9   4      224.63      256.87     30.50 o 
  -7   9   4      444.37      439.98     32.46 o 
  -6   9   4     3466.71     3415.88    202.47 o 
  -5   9   4     4577.22     4531.96    159.17 o 
  -4   9   4      135.02       97.95     10.64 o 
  -3   9   4       96.65       80.48      9.40 o 
  -2   9   4      950.66      873.00     35.08 o 
  -1   9   4     2151.23     2010.15    105.37 o 
   0   9   4       15.57        7.34      3.37 o 
   1   9   4     2205.17     1994.92    206.96 o 
   2   9   4     3215.68     2913.45    225.33 o 
   3   9   4        9.93        9.99      3.53 o 
   4   9   4     3842.49     3799.40    147.82 o 
   5   9   4       39.86       35.36      3.99 o 
   6   9   4      181.24      163.39     22.38 o 
   7   9   4     1117.69     1226.15     86.13 o 
   8   9   4      959.07      911.21     68.62 o 
   9   9   4        9.94       29.49     10.69 o 
  10   9   4      670.46      568.09     91.56 o 
 -10  10   4      367.58      320.84     66.85 o 
  -9  10   4       38.77       27.26      5.73 o 
  -8  10   4      167.05      162.76     24.23 o 
  -7  10   4     3258.03     3132.91    198.84 o 
  -6  10   4       62.89       71.66     27.57 o 
  -5  10   4       13.59        7.33      3.84 o 
  -4  10   4     4262.96     4416.70    393.44 o 
  -3  10   4     1223.97     1138.90     32.80 o 
  -2  10   4     2716.27     2747.67     94.30 o 
  -1  10   4     1582.83     1300.47     77.46 o 
   0  10   4        7.83        3.81      3.22 o 
   1  10   4     3123.59     3290.37    291.03 o 
   2  10   4     2496.48     2517.80     91.03 o 
   3  10   4       60.36       64.51     10.82 o 
   4  10   4      855.87      932.13     70.38 o 
   5  10   4      741.06      820.03     63.96 o 
   6  10   4        0.91       -3.10      8.08 o 
   7  10   4      961.42      896.92     53.14 o 
   8  10   4      895.08      837.50     65.64 o 
   9  10   4        1.09       15.97      8.64 o 
  10  10   4        8.12        6.93      7.79 o 
 -10  11   4      205.73      208.67     49.68 o 
  -9  11   4       89.12       56.32     41.25 o 
  -8  11   4      173.53      181.55     48.30 o 
  -7  11   4     2578.62     2663.32    110.65 o 
  -6  11   4       33.75       39.02     16.93 o 
  -5  11   4       45.68       44.65      7.25 o 
  -4  11   4       10.38        7.12     12.01 o 
  -3  11   4      116.14      113.76      9.42 o 
  -2  11   4     1193.02     1184.90     57.57 o 
  -1  11   4      246.84      193.40     22.39 o 
   0  11   4     1248.93     1399.97     87.81 o 
   1  11   4      979.35      974.64     81.58 o 
   2  11   4      947.18     1056.23     39.49 o 
   3  11   4        0.84        4.37      2.96 o 
   4  11   4      453.09      493.54     36.62 o 
   5  11   4      281.22      269.26     29.42 o 
   6  11   4      140.74      105.18     22.89 o 
   7  11   4      325.08      331.64     43.04 o 
   8  11   4      836.12      981.24    105.06 o 
   9  11   4       88.53       69.24     16.76 o 
  -9  12   4       41.16       53.65     12.77 o 
  -8  12   4      397.74      274.86     34.07 o 
  -7  12   4      993.50     1184.86    110.95 o 
  -6  12   4       38.70       77.37     32.51 o 
  -5  12   4      111.91      120.00     15.12 o 
  -4  12   4     2636.68     2507.90    256.50 o 
  -3  12   4      558.42      476.41     36.77 o 
  -2  12   4     1261.46     1175.95     52.17 o 
  -1  12   4     5639.72     5423.34    310.59 o 
   0  12   4     1010.92     1134.53     47.40 o 
   1  12   4      258.69      238.80     22.35 o 
   2  12   4     3163.80     3375.03    216.84 o 
   3  12   4     2451.20     2662.49     80.06 o 
   4  12   4     1444.86     1505.85     90.03 o 
   5  12   4      393.20      445.67     49.17 o 
   6  12   4      249.63      236.73     20.25 o 
   7  12   4      648.99      762.89     58.73 o 
   8  12   4     1929.44     1845.20    116.09 o 
   9  12   4      257.67      273.64     30.29 o 
  -9  13   4      307.66      303.49    104.52 o 
  -8  13   4       22.70       22.34     12.58 o 
  -7  13   4      138.14      161.48     24.47 o 
  -6  13   4      392.63      418.66     36.76 o 
  -5  13   4      223.43      196.92     24.93 o 
  -4  13   4      699.82      712.01     64.57 o 
  -3  13   4      844.18      815.12     54.51 o 
  -2  13   4        4.37       14.67      3.98 o 
  -1  13   4       20.10       17.04      4.92 o 
   0  13   4       91.25       78.54      8.51 o 
   1  13   4      966.42     1004.37     60.98 o 
   2  13   4       25.53       18.66      8.05 o 
   3  13   4      220.88      250.28     33.29 o 
   4  13   4       38.16       53.12      7.37 o 
   5  13   4        2.76       18.36      7.74 o 
   6  13   4        0.04       15.74      7.09 o 
   7  13   4      372.01      373.74    129.24 o 
   8  13   4      161.82      180.42     31.93 o 
  -8  14   4       58.44       76.10     26.00 o 
  -7  14   4     2231.48     2201.60    122.51 o 
  -6  14   4      266.08      296.78     37.91 o 
  -5  14   4      371.54      382.25     33.92 o 
  -4  14   4     5328.60     5459.85    609.02 o 
  -3  14   4      203.45      181.02     22.79 o 
  -2  14   4     1533.33     1238.15    103.82 o 
  -1  14   4       87.93       92.09     10.81 o 
   0  14   4       38.90       37.55     11.22 o 
   1  14   4       71.33       60.98      8.04 o 
   2  14   4     6430.42     7341.08     65.70 o 
   3  14   4     1277.13     1166.11     95.10 o 
   4  14   4     1293.36     1310.49    201.68 o 
   5  14   4     2983.01     2754.64    132.46 o 
   6  14   4      465.46      511.28     40.74 o 
   7  14   4      590.52      524.73     44.13 o 
   8  14   4      827.16      842.16     69.23 o 
  -8  15   4       53.59       23.18     14.70 o 
  -7  15   4       60.76       82.07     19.70 o 
  -6  15   4      206.61      196.40     23.83 o 
  -5  15   4      864.01      922.91    132.45 o 
  -4  15   4       89.22       71.32     26.79 o 
  -3  15   4      182.32      187.45     39.36 o 
  -2  15   4       78.26       72.23      9.86 o 
  -1  15   4      336.95      281.18     38.76 o 
   0  15   4      282.49      299.38     24.17 o 
   1  15   4        7.54        9.28      6.50 o 
   2  15   4      262.68      254.40     28.49 o 
   3  15   4     1695.07     1709.89     97.97 o 
   4  15   4      758.64      690.01     53.07 o 
   5  15   4       48.45       49.34     12.43 o 
   6  15   4      274.85      299.74     35.88 o 
   7  15   4      122.02      107.85     20.20 o 
  -7  16   4     1158.61     1219.26     94.56 o 
  -6  16   4       10.25       12.47      8.32 o 
  -5  16   4       60.59       68.78     16.53 o 
  -4  16   4     3184.76     3307.39    444.54 o 
  -3  16   4       34.17       36.80     10.73 o 
  -2  16   4       47.74       60.56     14.63 o 
  -1  16   4     3664.77     3537.68    189.75 o 
   0  16   4       82.90       60.23     10.25 o 
   1  16   4     2925.73     2953.62    248.33 o 
   2  16   4      758.17      783.13     67.62 o 
   3  16   4     1297.16     1294.04     60.71 o 
   4  16   4      607.41      647.82     52.79 o 
   5  16   4      730.32      794.96     53.24 o 
   6  16   4       62.16       42.36      9.80 o 
   7  16   4       41.30       62.88     13.84 o 
  -6  17   4       35.33       35.93     16.26 o 
  -5  17   4      428.35      456.81     49.63 o 
  -4  17   4      240.08      281.77     30.44 o 
  -3  17   4      727.28      732.50     72.25 o 
  -2  17   4     1415.24     1171.08     81.83 o 
  -1  17   4      930.11     1104.86    197.23 o 
   0  17   4      376.50      323.09     34.86 o 
   1  17   4      371.48      321.73     34.28 o 
   2  17   4       94.88       81.56     12.79 o 
   3  17   4       50.92       48.49     13.71 o 
   4  17   4      465.26      417.74     41.78 o 
   5  17   4      155.54      148.62     23.95 o 
   6  17   4       53.91       32.40     13.41 o 
  -6  18   4       22.22       19.73     17.15 o 
  -5  18   4      155.94      224.52     44.24 o 
  -4  18   4      548.39      559.52     91.09 o 
  -3  18   4      288.63      297.40     43.50 o 
  -2  18   4       26.53       22.34      9.73 o 
  -1  18   4     1163.19     1145.44    172.33 o 
   0  18   4       43.16       25.74     18.68 o 
   1  18   4      604.27      570.61     46.61 o 
   2  18   4      417.84      389.23     40.51 o 
   3  18   4       29.18       16.75     23.26 o 
   4  18   4      126.12       92.18     22.50 o 
   5  18   4      401.59      344.50     34.66 o 
  -4  19   4      670.88      634.89     50.88 o 
  -3  19   4      315.35      417.85     95.05 o 
  -2  19   4     1063.44     1036.69     85.48 o 
  -1  19   4      327.12      311.59     51.31 o 
   0  19   4      316.14      340.16    117.15 o 
   1  19   4      629.28      706.00     70.14 o 
   2  19   4      777.81      810.67     43.93 o 
   3  19   4        2.24       13.65     13.71 o 
   4  19   4      519.51      586.69     28.81 o 
  -3  20   4       20.51       20.44     19.30 o 
  -2  20   4       93.80      129.86     40.26 o 
  -1  20   4      452.22      299.08     51.20 o 
   0  20   4      213.21      240.51     49.66 o 
   1  20   4      206.61      173.84     32.76 o 
   2  20   4      200.29      237.00     40.85 o 
   3  20   4      784.00      847.39     63.44 o 
 -11   1   5     2612.97     2781.12    225.86 o 
 -10   1   5      591.49      485.97     33.42 o 
  -9   1   5       85.74       83.66     20.79 o 
  -8   1   5     1859.05     1907.13     86.57 o 
  -7   1   5       57.87       70.56      7.42 o 
  -6   1   5      123.14      108.03     16.57 o 
  -5   1   5     4929.41     3950.15    194.33 o 
  -4   1   5       11.52       19.84      4.58 o 
  -3   1   5      567.68      465.17     43.17 o 
  -1   1   5     1139.98     1015.38     34.82 o 
   0   1   5     1637.64     1625.91     37.30 o 
   1   1   5     1652.03     1460.44     42.67 o 
   2   1   5      591.37      538.93     24.59 o 
   3   1   5     1184.60     1133.48     56.29 o 
   4   1   5    12280.01    12988.10    375.28 o 
   5   1   5        0.33       14.85      4.43 o 
   6   1   5       46.77       33.25      8.92 o 
   7   1   5     1000.50      922.39     61.49 o 
   8   1   5      139.81       99.52     18.74 o 
   9   1   5       33.16       18.75      9.59 o 
  10   1   5     3523.92     3374.02    140.46 o 
  11   1   5      433.99      412.56     35.83 o 
 -11   2   5       11.20       18.48      6.00 o 
 -10   2   5     1034.33     1006.93     72.21 o 
  -9   2   5        3.32       15.44      4.88 o 
  -8   2   5      258.88      149.35     15.35 o 
  -7   2   5      958.56      925.15     61.19 o 
  -6   2   5     1886.25     1941.68     84.41 o 
  -5   2   5      399.10      425.07     32.44 o 
  -4   2   5     1346.03     1281.35     83.94 o 
  -3   2   5      184.44      130.76     14.55 o 
  -2   2   5      906.87      845.07     50.73 o 
  -1   2   5      144.48      110.17      7.72 o 
   0   2   5     8496.08     8116.04    260.56 o 
   1   2   5       18.58       15.95      2.09 o 
   2   2   5       67.21       52.27      5.54 o 
   3   2   5     6760.69     6969.07    283.26 o 
   4   2   5     1714.62     2318.96    184.51 o 
   5   2   5     1151.38     1339.65     56.37 o 
   6   2   5      231.74      201.56     20.31 o 
   7   2   5      556.87      537.62     59.03 o 
   8   2   5        0.84        7.47      5.45 o 
   9   2   5     1164.81      968.05     70.07 o 
  10   2   5       76.11       76.46     14.17 o 
  11   2   5       27.40       31.88     11.84 o 
 -11   3   5     1231.98     1164.39     55.96 o 
 -10   3   5       23.05       39.34      7.77 o 
  -9   3   5       35.36       38.53      8.25 o 
  -8   3   5      624.62      535.84     34.84 o 
  -7   3   5      241.00      233.88     21.45 o 
  -6   3   5       91.52       85.25     13.07 o 
  -5   3   5    10211.09     9662.20    885.78 o 
  -4   3   5      896.47      825.03     26.26 o 
  -3   3   5      292.46      274.04     22.39 o 
  -2   3   5    17666.73    14253.55   1328.24 o 
  -1   3   5      797.93      742.33     18.98 o 
   0   3   5      154.05      168.67     13.54 o 
   1   3   5     6221.93     5830.83    204.85 o 
   2   3   5       92.07      105.63      6.05 o 
   3   3   5      691.26      575.48     37.80 o 
   4   3   5     3696.10     3534.86    223.96 o 
   5   3   5      511.01      491.72     32.71 o 
   6   3   5     1865.92     1671.81    119.12 o 
   7   3   5     1067.06     1187.70     42.22 o 
   8   3   5      650.73      520.78    102.22 o 
   9   3   5       21.75       24.73      8.24 o 
  10   3   5     1552.09     1653.28     67.93 o 
  11   3   5      120.64      125.46     20.62 o 
 -11   4   5       40.83       39.06     17.85 o 
 -10   4   5     1203.87     1228.48     68.28 o 
  -9   4   5      194.94      203.94     23.16 o 
  -8   4   5        7.57       15.44      8.32 o 
  -7   4   5      762.66      748.28     35.71 o 
  -6   4   5     1168.26     1258.70     88.62 o 
  -5   4   5       12.13       30.41      4.33 o 
  -4   4   5     2843.53     2523.27     73.10 o 
  -3   4   5     6303.11     5988.91    172.20 o 
  -2   4   5     1003.30      839.90     34.26 o 
  -1   4   5     6068.39     5750.34    218.30 o 
   0   4   5     1431.77     1330.17     27.45 o 
   1   4   5     1138.90     1234.38     51.35 o 
   2   4   5      980.41      980.98     97.70 o 
   3   4   5     9089.92     9420.00    614.61 o 
   4   4   5     1027.84      937.30     77.45 o 
   5   4   5     2473.11     3002.35    265.38 o 
   6   4   5       10.36        5.52      4.01 o 
   7   4   5       14.86       18.69      5.67 o 
   8   4   5      648.26      813.70     65.70 o 
   9   4   5     1904.92     1943.73    195.23 o 
  10   4   5       24.76       20.03     10.22 o 
  11   4   5       21.47       38.60     11.41 o 
 -11   5   5      941.82      822.55     56.27 o 
 -10   5   5      107.94       68.14     16.95 o 
  -9   5   5        1.68        8.72      7.94 o 
  -8   5   5      876.38      883.13     83.38 o 
  -7   5   5     1190.48     1166.14     43.08 o 
  -6   5   5        5.88       15.97      6.92 o 
  -5   5   5     6064.46     5892.74    343.67 o 
  -4   5   5     2208.75     2237.10    144.25 o 
  -3   5   5     2133.42     2334.17     73.32 o 
  -2   5   5      994.36      724.58     32.44 o 
  -1   5   5       62.85      100.20      8.40 o 
   0   5   5       14.32       34.44      3.10 o 
   1   5   5     6611.42     6736.63    284.31 o 
   2   5   5       46.54       61.93      5.66 o 
   3   5   5     2387.26     2489.00     67.61 o 
   4   5   5     2796.33     2890.90    128.69 o 
   5   5   5      375.88      321.98     24.06 o 
   6   5   5     1438.80     1438.03    153.27 o 
   7   5   5      632.42      621.04     53.07 o 
   8   5   5        0.24       11.44      4.83 o 
   9   5   5       20.61       19.05      7.04 o 
  10   5   5      456.76      450.79     40.83 o 
 -11   6   5      329.66      347.89     44.76 o 
 -10   6   5     2380.34     2299.06    214.63 o 
  -9   6   5     1128.62     1125.35     59.93 o 
  -8   6   5      247.58      201.30     22.18 o 
  -7   6   5      367.33      283.61     38.47 o 
  -6   6   5     2810.17     2730.88    120.68 o 
  -5   6   5      289.88      288.21     37.51 o 
  -4   6   5      504.48      431.36     32.55 o 
  -3   6   5     2989.53     2877.74    228.08 o 
  -2   6   5        6.46        4.54      2.16 o 
  -1   6   5    11839.76    11187.88    673.03 o 
   0   6   5        9.02       24.57      7.27 o 
   1   6   5      346.25      287.90     14.87 o 
   2   6   5     5686.63     5964.95    189.59 o 
   3   6   5     8679.30     8133.70    643.59 o 
   4   6   5      561.20      547.09     20.25 o 
   5   6   5     1303.80     1310.58     42.80 o 
   6   6   5      948.25     1114.44     65.49 o 
   7   6   5       10.80       12.95      4.73 o 
   8   6   5     2205.02     2528.54    147.90 o 
   9   6   5     1080.37     1111.57     42.90 o 
  10   6   5      129.35      144.51     22.59 o 
 -11   7   5      108.01       78.90     17.58 o 
 -10   7   5      207.77      168.23     26.76 o 
  -9   7   5        8.77        6.76     11.00 o 
  -8   7   5      105.08       83.67     23.83 o 
  -7   7   5     3294.53     3313.25    148.98 o 
  -6   7   5       23.34       16.97      5.06 o 
  -5   7   5     1345.75     1463.23     97.03 o 
  -4   7   5     1930.68     1830.49     72.32 o 
  -3   7   5      628.87      558.36     20.50 o 
  -2   7   5      405.93      377.07     17.00 o 
  -1   7   5      408.63      559.14     32.40 o 
   0   7   5     7122.55     7213.16    141.57 o 
   1   7   5       41.01       83.89      6.99 o 
   2   7   5      161.28      116.02      7.81 o 
   3   7   5      245.18      193.40     17.93 o 
   4   7   5      391.87      357.15     22.02 o 
   5   7   5      486.11      508.88     47.04 o 
   6   7   5      725.97      740.50     46.95 o 
   7   7   5     1286.05     1210.28     98.92 o 
   8   7   5     2006.71     1805.24    152.36 o 
   9   7   5      165.77      130.13     23.26 o 
  10   7   5        6.91       14.66     10.04 o 
 -10   8   5     1130.70     1072.51    124.20 o 
  -9   8   5      767.31      718.89     57.77 o 
  -8   8   5        1.22       15.89      7.70 o 
  -7   8   5     1892.46     1761.49    114.68 o 
  -6   8   5     1179.28     1232.63    125.33 o 
  -5   8   5      115.55       63.87      6.38 o 
  -4   8   5     2798.60     2716.48    133.22 o 
  -3   8   5     2608.27     2397.04    121.02 o 
  -2   8   5      795.20     1056.37     61.33 o 
  -1   8   5     1097.47     1010.58     50.29 o 
   0   8   5     5434.73     5546.15    540.02 o 
   1   8   5      159.77      140.89     18.48 o 
   2   8   5     1931.63     1776.58     69.06 o 
   3   8   5     2670.89     2613.84     67.09 o 
   4   8   5      121.53      130.89     12.99 o 
   5   8   5     1049.20     1131.95     46.69 o 
   6   8   5      688.83      664.72     41.80 o 
   7   8   5       14.91        4.77     13.04 o 
   8   8   5     1968.53     2193.33    120.76 o 
   9   8   5      829.31      859.48     86.52 o 
  10   8   5      114.46      103.49     24.63 o 
 -10   9   5      193.38      187.55     30.59 o 
  -9   9   5     1350.18     1357.64    144.56 o 
  -8   9   5       24.72       45.11     13.51 o 
  -7   9   5     1807.67     1746.99    111.50 o 
  -6   9   5     2069.63     1945.12    136.33 o 
  -5   9   5      675.70      557.09     24.12 o 
  -4   9   5      511.11      394.95     27.88 o 
  -3   9   5       13.70       10.35      2.66 o 
  -2   9   5        9.26        5.88      2.12 o 
  -1   9   5     1975.45     1848.95     98.50 o 
   0   9   5     5160.44     5406.28    211.62 o 
   1   9   5      207.59      168.47     15.01 o 
   2   9   5     3291.47     3146.90    193.18 o 
   3   9   5      632.21      715.72     43.95 o 
   4   9   5        0.03        3.09      5.16 o 
   5   9   5      535.32      500.17     53.17 o 
   6   9   5     1682.12     1737.75     63.55 o 
   7   9   5        6.66       14.92      7.22 o 
   8   9   5     2398.30     2365.98    120.17 o 
   9   9   5       13.18       44.49     25.56 o 
  10   9   5       18.41       20.59     10.86 o 
 -10  10   5      153.78       88.61     23.15 o 
  -9  10   5      531.19      527.69     68.47 o 
  -8  10   5      120.49       97.34     24.45 o 
  -7  10   5      141.48      125.21     25.04 o 
  -6  10   5     1177.17     1304.11    190.49 o 
  -5  10   5       73.99       67.55     15.02 o 
  -4  10   5     3063.87     2984.67    208.93 o 
  -3  10   5      928.07      780.65     26.87 o 
  -2  10   5        0.63        4.58      2.78 o 
  -1  10   5     3700.56     3858.55    188.30 o 
   0  10   5     2852.49     3157.06    127.51 o 
   1  10   5      143.80      148.68     10.56 o 
   2  10   5     1306.72     1383.12     40.22 o 
   3  10   5     2787.96     3063.91    126.71 o 
   4  10   5       91.52       71.03      9.68 o 
   5  10   5      508.51      461.78     39.67 o 
   6  10   5        4.97        6.50      8.19 o 
   7  10   5       13.11       12.62      6.69 o 
   8  10   5      836.80      695.43     82.34 o 
   9  10   5      939.94     1079.67     52.26 o 
 -10  11   5      476.26      449.08     47.82 o 
  -9  11   5     1574.91     1835.58    101.59 o 
  -8  11   5      355.38      288.69     29.14 o 
  -7  11   5      439.40      460.08     49.81 o 
  -6  11   5     1630.36     1677.26    158.72 o 
  -5  11   5      120.53      111.91     22.41 o 
  -4  11   5     2077.68     1935.92    159.81 o 
  -3  11   5     3898.81     3811.02    138.98 o 
  -2  11   5       35.96       20.27      4.91 o 
  -1  11   5     3817.42     3611.19    146.69 o 
   0  11   5     3555.52     4122.79    201.43 o 
   1  11   5     1985.07     2144.70     81.17 o 
   2  11   5     5240.61     5883.70    222.66 o 
   3  11   5       62.62       79.67      8.84 o 
   4  11   5      137.02       95.06     12.16 o 
   5  11   5      967.72     1260.20     92.64 o 
   6  11   5      350.55      354.59     34.53 o 
   7  11   5      100.42       95.67     16.85 o 
   8  11   5      434.04      432.20     41.34 o 
   9  11   5      817.20      684.71     75.41 o 
  -9  12   5        1.27       16.84      6.43 o 
  -8  12   5       64.05       74.93     25.30 o 
  -7  12   5        2.24       25.22      9.87 o 
  -6  12   5     1557.62     1666.55    103.27 o 
  -5  12   5      658.32      657.47    109.08 o 
  -4  12   5     1448.89     1501.66    198.08 o 
  -3  12   5       35.09       16.29      8.37 o 
  -2  12   5       59.03       46.98      5.85 o 
  -1  12   5      754.45      706.26     48.48 o 
   0  12   5      574.75      545.82     38.19 o 
   1  12   5      437.84      468.08     24.09 o 
   2  12   5       26.53       22.35      5.43 o 
   3  12   5      301.51      321.68     26.90 o 
   4  12   5        9.37       16.04      6.64 o 
   5  12   5      464.44      396.83     33.62 o 
   6  12   5       76.79       62.60     12.63 o 
   7  12   5      197.50      122.85     28.12 o 
   8  12   5       42.93       36.13      7.90 o 
   9  12   5      169.86      150.04     40.65 o 
  -9  13   5     1617.88     1641.51     94.50 o 
  -8  13   5      633.55      620.99     65.51 o 
  -7  13   5     1542.14     1707.51    123.52 o 
  -6  13   5      100.53       94.77     22.16 o 
  -5  13   5       57.51       85.79     13.46 o 
  -4  13   5     1059.23     1190.08    149.76 o 
  -3  13   5     2069.48     1818.42    128.05 o 
  -2  13   5      213.14      183.07     15.00 o 
  -1  13   5     1016.91      980.76     42.76 o 
   0  13   5     1949.48     2137.18    142.77 o 
   1  13   5      323.05      352.82     24.39 o 
   2  13   5     1931.75     2029.20    123.53 o 
   3  13   5     3059.07     3251.58    104.16 o 
   4  13   5      356.23      419.90     34.15 o 
   5  13   5     2801.74     3142.67    117.39 o 
   6  13   5      244.25      273.31     36.08 o 
   7  13   5      922.46      941.97     40.36 o 
   8  13   5      814.10      806.62     50.18 o 
  -8  14   5      213.64      179.80     34.62 o 
  -7  14   5       32.63       44.89     15.79 o 
  -6  14   5       93.60       94.95     24.84 o 
  -5  14   5       30.43       27.80     10.27 o 
  -4  14   5       24.14       24.58      8.60 o 
  -3  14   5       45.80       37.79     20.42 o 
  -2  14   5        0.22        8.91      4.13 o 
  -1  14   5      134.28      134.36     10.06 o 
   0  14   5      128.27      127.25     13.92 o 
   1  14   5     1270.99     1267.87     37.32 o 
   2  14   5      139.68      155.57     18.43 o 
   3  14   5        0.25        7.81     12.19 o 
   4  14   5        0.01       11.86      7.44 o 
   5  14   5      202.90      218.36     28.10 o 
   6  14   5       31.28       23.06      8.37 o 
   7  14   5       49.32       47.30     12.82 o 
   8  14   5        0.23       14.44      8.73 o 
  -8  15   5      119.05      101.42     28.38 o 
  -7  15   5      429.84      422.67     46.21 o 
  -6  15   5      412.24      579.93    147.27 o 
  -5  15   5      185.31      187.13     25.88 o 
  -4  15   5      535.50      584.49     62.93 o 
  -3  15   5      932.74      861.04    107.50 o 
  -2  15   5       28.99       28.80      5.36 o 
  -1  15   5      798.12      798.82     57.42 o 
   0  15   5      425.65      502.74     34.96 o 
   1  15   5       62.68       50.71      7.44 o 
   2  15   5     2057.30     1929.65    123.74 o 
   3  15   5     1834.54     1878.94    103.98 o 
   4  15   5      912.16      969.95     72.32 o 
   5  15   5      510.04      550.58     46.40 o 
   6  15   5      407.36      369.23     37.41 o 
   7  15   5      282.49      292.01     32.50 o 
  -7  16   5       31.58       30.77     20.46 o 
  -6  16   5      245.20      373.82     50.29 o 
  -5  16   5       16.84       18.10      8.29 o 
  -4  16   5      879.19      783.00     81.88 o 
  -3  16   5       31.89       16.82      6.78 o 
  -2  16   5      143.73      138.30     19.98 o 
  -1  16   5       23.07       29.54     10.96 o 
   0  16   5      130.92      146.80     16.38 o 
   1  16   5      830.53      776.38     50.02 o 
   2  16   5      751.18      704.66     53.07 o 
   3  16   5      231.43      205.29     26.63 o 
   4  16   5      283.69      325.95     33.46 o 
   5  16   5      101.33       80.36     20.41 o 
   6  16   5      491.80      453.61     77.36 o 
  -6  17   5      308.12      425.15     52.29 o 
  -5  17   5      212.85      211.01     40.39 o 
  -4  17   5      246.00      252.94     40.16 o 
  -3  17   5      813.73      880.95    130.49 o 
  -2  17   5        2.27       15.25      9.70 o 
  -1  17   5      282.75      242.81     30.83 o 
   0  17   5      343.09      345.20     42.48 o 
   1  17   5       65.71       50.80     12.88 o 
   2  17   5     3063.55     3117.16    141.63 o 
   3  17   5      108.89       82.11     24.90 o 
   4  17   5      157.52      181.44     34.88 o 
   5  17   5      105.87       90.75     16.10 o 
   6  17   5      262.22      192.89     24.17 o 
  -5  18   5        2.04       25.83     13.04 o 
  -4  18   5     1259.01     1575.54    237.19 o 
  -3  18   5      843.78      904.15     65.24 o 
  -2  18   5       47.01       20.35      8.90 o 
  -1  18   5      553.32      584.19     87.06 o 
   0  18   5      190.42      229.61     32.49 o 
   1  18   5      119.13       79.91     17.77 o 
   2  18   5      862.12      822.83     74.05 o 
   3  18   5     2391.26     2376.36    104.00 o 
   4  18   5      285.63      315.23     29.44 o 
   5  18   5        3.23       26.16      9.71 o 
  -4  19   5      441.20      472.78     33.85 o 
  -3  19   5      175.36      238.64     37.48 o 
  -2  19   5        1.38       -0.70     17.59 o 
  -1  19   5      129.28      155.67     47.28 o 
   0  19   5      468.08      433.13     66.99 o 
   1  19   5      639.44      633.58     88.50 o 
   2  19   5      179.68      155.67     20.37 o 
   3  19   5       67.48       43.79     11.23 o 
   4  19   5        4.17       16.07      6.17 o 
  -2  20   5        0.02       49.84     25.29 o 
  -1  20   5      129.14       90.81     37.09 o 
   0  20   5      179.62      176.03     52.41 o 
   1  20   5       10.52       13.92     10.19 o 
   2  20   5      454.32      500.75     46.56 o 
 -11   0   6       24.64       26.76      9.93 o 
 -10   0   6     4994.01     5078.26     67.13 o 
  -9   0   6       97.35       81.91     28.66 o 
  -8   0   6     1838.60     1689.50    114.41 o 
  -7   0   6     1920.94     1804.61    183.89 o 
  -6   0   6     2357.86     3090.47    374.07 o 
  -5   0   6      270.35      219.53     43.09 o 
  -4   0   6    11495.19     9284.03    208.34 o 
  -3   0   6      172.33      208.50     14.51 o 
  -2   0   6     2254.24     2046.61    299.53 o 
   0   0   6        8.23        7.23      1.48 o 
   1   0   6     5998.91     5997.13    235.00 o 
   2   0   6     3302.82     3116.40    172.66 o 
   3   0   6     5415.51     5652.41    134.84 o 
   4   0   6     2502.21     2362.32    191.06 o 
   5   0   6     5802.93     6727.33    109.84 o 
   6   0   6       21.07        8.34     12.32 o 
   7   0   6      528.69      421.78     39.24 o 
   8   0   6      977.30      969.73    105.76 o 
   9   0   6      208.05      181.15     37.26 o 
  10   0   6      387.17      444.33     47.85 o 
  11   0   6      734.09      824.19     65.12 o 
 -11   1   6      244.79      194.41     22.73 o 
 -10   1   6      145.66      115.16     36.54 o 
  -9   1   6       88.88       71.13     16.50 o 
  -8   1   6      364.32      366.37     40.89 o 
  -7   1   6       91.03       96.85      9.95 o 
  -6   1   6       13.97        9.29      5.29 o 
  -5   1   6      546.80      621.08     26.57 o 
  -4   1   6       16.70       54.16     22.79 o 
  -3   1   6      500.36      383.09     15.82 o 
  -2   1   6       94.51       71.62     13.30 o 
  -1   1   6     2194.72     2232.13     71.45 o 
   0   1   6      241.59      297.65      8.74 o 
   1   1   6     2611.93     2701.15     93.76 o 
   2   1   6      696.59      621.04     31.13 o 
   3   1   6      411.22      344.82     29.77 o 
   4   1   6      847.32      793.23    101.79 o 
   5   1   6       58.46       67.98     11.63 o 
   6   1   6       87.63       84.32     14.39 o 
   7   1   6      284.01      310.57     32.69 o 
   8   1   6        0.77       17.98      5.57 o 
   9   1   6        6.10       16.74      9.57 o 
  10   1   6      193.68      187.14     27.05 o 
  11   1   6      153.97      118.35     39.41 o 
 -11   2   6      358.04      318.59     28.24 o 
 -10   2   6     2552.02     2575.77     77.13 o 
  -9   2   6       10.85       15.41     10.00 o 
  -8   2   6      776.30      668.35     36.88 o 
  -7   2   6      770.25      838.97     40.19 o 
  -6   2   6       59.22       45.26      7.25 o 
  -5   2   6      332.04      245.66     19.14 o 
  -4   2   6    21905.25    21754.70   1615.32 o 
  -3   2   6     1294.08     1332.24     52.87 o 
  -2   2   6     4585.35     4690.66    184.36 o 
  -1   2   6     1373.28     1233.35     33.36 o 
   0   2   6       73.82       58.93      3.87 o 
   1   2   6       34.68       27.77      3.32 o 
   2   2   6     5872.52     5334.58    301.17 o 
   3   2   6     1603.72     1320.37    105.40 o 
   4   2   6     1956.03     2088.88    153.33 o 
   5   2   6     6874.48     7185.51    347.77 o 
   6   2   6      243.23      163.31     13.18 o 
   7   2   6     2020.74     2058.36    129.19 o 
   8   2   6     1638.95     1509.04    161.61 o 
   9   2   6      319.42      275.39     31.56 o 
  10   2   6      863.13      835.83     40.17 o 
 -11   3   6     1128.05      968.26    149.23 o 
 -10   3   6       12.38        6.20      5.22 o 
  -9   3   6      473.37      447.25     33.56 o 
  -8   3   6       13.46       18.69      4.89 o 
  -7   3   6       53.90       45.54      5.74 o 
  -6   3   6      609.11      625.62     28.14 o 
  -5   3   6     1276.74     1202.81     58.66 o 
  -4   3   6        0.61       23.63      6.01 o 
  -3   3   6     2615.19     2738.08    152.73 o 
  -2   3   6     1916.91     1507.34     51.48 o 
  -1   3   6     4105.35     4065.15    130.20 o 
   0   3   6     1707.13     1893.10     80.14 o 
   1   3   6     2979.39     2904.05     40.40 o 
   2   3   6       92.92       82.81      7.63 o 
   3   3   6     4843.56     5253.97    238.54 o 
   4   3   6     2956.41     2742.25     75.86 o 
   5   3   6      906.86      972.03     54.12 o 
   6   3   6     1007.57      780.57     37.78 o 
   7   3   6      191.36      116.60     38.62 o 
   8   3   6      159.08      134.86     19.06 o 
   9   3   6        3.67       23.21     10.64 o 
  10   3   6      331.70      336.68     31.77 o 
 -11   4   6      319.16      309.29     54.80 o 
 -10   4   6     1414.37     1394.35     57.44 o 
  -9   4   6      766.93      814.83     63.22 o 
  -8   4   6      293.08      290.45     23.87 o 
  -7   4   6       37.58       39.68      8.99 o 
  -6   4   6      819.77      754.47     48.20 o 
  -5   4   6      259.51      226.29     26.39 o 
  -4   4   6     2977.17     3008.50    238.11 o 
  -3   4   6       71.75       45.75      4.51 o 
  -2   4   6      676.10      605.35     33.65 o 
  -1   4   6     2717.93     2455.13    146.67 o 
   0   4   6        1.58        6.14      2.59 o 
   1   4   6      192.74      179.05      8.58 o 
   2   4   6    16060.43    16285.68   2104.31 o 
   3   4   6      635.49      645.65     23.90 o 
   4   4   6     3493.34     3547.53     67.40 o 
   5   4   6     2640.04     2894.05    139.46 o 
   6   4   6      118.49       85.90     16.72 o 
   7   4   6     1436.46     1528.87    155.63 o 
   8   4   6      800.99      821.60     47.06 o 
   9   4   6      180.80      162.19     20.48 o 
  10   4   6      449.22      439.24     62.72 o 
 -11   5   6     1080.52      996.83     60.86 o 
 -10   5   6      100.08       71.97     14.38 o 
  -9   5   6     1215.23     1183.86     90.03 o 
  -8   5   6      659.17      649.02     35.55 o 
  -7   5   6     1003.76      987.30     84.59 o 
  -6   5   6        9.44       12.16      5.10 o 
  -5   5   6     4083.85     4115.30    239.83 o 
  -4   5   6       85.72      114.42      8.47 o 
  -3   5   6     8273.67     7708.68    224.26 o 
  -2   5   6      502.58      360.35     24.19 o 
  -1   5   6      214.51      165.82     12.64 o 
   0   5   6      872.61      825.26     39.11 o 
   1   5   6     2701.71     2431.55    160.39 o 
   2   5   6        6.33        4.64      4.36 o 
   3   5   6       42.65       59.01      7.17 o 
   4   5   6     7464.87     8030.89    178.47 o 
   5   5   6     1417.20     1533.67     78.81 o 
   6   5   6      552.10      512.29     31.88 o 
   7   5   6     2012.38     2043.86     72.61 o 
   8   5   6      523.96      424.24     58.53 o 
   9   5   6       49.88       58.50     14.58 o 
  10   5   6       53.68       26.74     11.29 o 
 -11   6   6      154.55       91.20     31.93 o 
 -10   6   6      169.07      142.14     43.49 o 
  -9   6   6        0.98       19.61      8.05 o 
  -8   6   6       74.04       66.36     15.36 o 
  -7   6   6      350.02      347.87     36.88 o 
  -6   6   6     3297.09     2974.79     82.96 o 
  -5   6   6      446.02      363.56     34.26 o 
  -4   6   6      880.94      812.47     58.64 o 
  -3   6   6      172.93      143.92     19.13 o 
  -2   6   6     4664.84     4634.11    180.81 o 
  -1   6   6     2455.99     2147.62     75.57 o 
   0   6   6      544.36      494.23     26.81 o 
   1   6   6      334.62      289.49     15.57 o 
   2   6   6     1936.94     2110.19     97.30 o 
   3   6   6      388.78      319.90     36.77 o 
   4   6   6      914.61      838.96     67.34 o 
   5   6   6     1596.60     1759.22     91.10 o 
   6   6   6      197.69      182.53     15.59 o 
   7   6   6      223.48      187.58     18.73 o 
   8   6   6      365.43      333.68     31.90 o 
   9   6   6       70.56       31.45      8.27 o 
  10   6   6       41.87       32.94     10.57 o 
 -10   7   6      252.44      283.62     51.49 o 
  -9   7   6     1840.94     1749.01     79.71 o 
  -8   7   6     1347.59     1327.66    145.97 o 
  -7   7   6      274.95      190.50     43.96 o 
  -6   7   6      534.34      534.28     56.23 o 
  -5   7   6     2030.28     1992.92    123.11 o 
  -4   7   6        1.72        9.14      4.47 o 
  -3   7   6      780.70      541.36     39.01 o 
  -2   7   6     9204.60     8490.87    507.37 o 
  -1   7   6      868.46      826.41     29.25 o 
   0   7   6     1914.25     1870.41     31.25 o 
   1   7   6      688.42      657.80     40.69 o 
   2   7   6     1580.02     1530.94    101.44 o 
   3   7   6        2.33        8.95      3.86 o 
   4   7   6     4197.01     4036.73    288.03 o 
   5   7   6       44.31       42.17      7.86 o 
   6   7   6      568.82      558.35     38.18 o 
   7   7   6      852.39      731.12     54.37 o 
   8   7   6      900.93      957.42     71.81 o 
   9   7   6       13.52       18.88     11.58 o 
  10   7   6      138.77      140.95     26.46 o 
 -10   8   6        1.25       31.56     11.25 o 
  -9   8   6     1217.56     1131.65     82.18 o 
  -8   8   6       66.15       38.84     20.23 o 
  -7   8   6      417.54      418.95     41.01 o 
  -6   8   6      243.14      239.53     35.69 o 
  -5   8   6     1455.15     1341.99     95.55 o 
  -4   8   6        0.56       16.24      3.68 o 
  -3   8   6     2422.94     1944.89    127.64 o 
  -2   8   6     1829.88     1665.72     94.39 o 
  -1   8   6     1157.78     1417.84     95.04 o 
   0   8   6     6867.84     6215.96    289.61 o 
   1   8   6     4227.22     3803.55    189.66 o 
   2   8   6        7.68       12.83      3.16 o 
   3   8   6       52.08       40.08      7.00 o 
   4   8   6      231.55      240.16     47.24 o 
   5   8   6       12.06       20.44      5.39 o 
   6   8   6      337.14      318.56     26.67 o 
   7   8   6      123.38      107.55     17.37 o 
   8   8   6      215.63      224.84     30.53 o 
   9   8   6     1005.24     1032.11     51.72 o 
  10   8   6       28.15       23.24      7.22 o 
 -10   9   6       14.86       30.24     12.08 o 
  -9   9   6     1921.74     2182.71    180.00 o 
  -8   9   6     1718.49     1797.42    214.69 o 
  -7   9   6       54.36       37.83     10.34 o 
  -6   9   6      521.75      521.00     47.13 o 
  -5   9   6     1760.56     1665.24    123.88 o 
  -4   9   6      351.75      352.53     42.97 o 
  -3   9   6      228.70      186.38     17.08 o 
  -2   9   6     4941.15     4863.36    382.28 o 
  -1   9   6     2936.85     3306.31     91.12 o 
   0   9   6     1291.89     1139.08     64.62 o 
   1   9   6      554.20      478.80     29.37 o 
   2   9   6      425.84      415.31     29.90 o 
   3   9   6     1362.85     1469.39     60.60 o 
   4   9   6      492.93      540.53     27.37 o 
   5   9   6        4.38        7.83      4.65 o 
   6   9   6       17.53       33.02      9.19 o 
   7   9   6      272.02      276.04     35.40 o 
   8   9   6      542.01      510.41     44.41 o 
   9   9   6        3.71       27.70      9.93 o 
 -10  10   6       17.66       10.60     33.55 o 
  -9  10   6      927.25     1036.62     62.74 o 
  -8  10   6     1265.16     1363.84     91.74 o 
  -7  10   6       12.67       26.18     11.45 o 
  -6  10   6      343.33      374.65     31.62 o 
  -5  10   6      950.68     1033.19     78.93 o 
  -4  10   6     1508.09     1384.19    122.35 o 
  -3  10   6     6436.67     5927.08    287.73 o 
  -2  10   6       16.52       17.06      9.05 o 
  -1  10   6      314.98      318.03     19.05 o 
   0  10   6     3848.62     3683.50    143.88 o 
   1  10   6     1126.85     1213.12     51.10 o 
   2  10   6      103.94       72.48     12.20 o 
   3  10   6      831.06      739.50     47.43 o 
   4  10   6      334.83      370.07     27.84 o 
   5  10   6       90.48       87.65     13.73 o 
   6  10   6     1815.58     1802.03     66.89 o 
   7  10   6      719.90      708.09     54.28 o 
   8  10   6       52.11       57.10     14.83 o 
   9  10   6     1262.69     1098.65     66.61 o 
  -9  11   6       63.16       56.56     19.12 o 
  -8  11   6      856.02     1007.79    214.10 o 
  -7  11   6       85.75       60.87     14.18 o 
  -6  11   6      129.54       84.27     13.17 o 
  -5  11   6      202.66      190.07     18.19 o 
  -4  11   6      136.33      126.75     22.59 o 
  -3  11   6     2225.23     2097.42    156.75 o 
  -2  11   6     1071.70      926.84     43.07 o 
  -1  11   6       54.66       82.46     11.31 o 
   0  11   6     1665.19     1642.99     83.70 o 
   1  11   6      136.62      141.09     10.16 o 
   2  11   6      123.43      129.50     10.78 o 
   3  11   6      340.74      321.44     24.07 o 
   4  11   6      568.10      503.94     37.98 o 
   5  11   6      324.34      324.23     34.51 o 
   6  11   6       16.49       14.30      9.09 o 
   7  11   6       48.47       44.45     21.14 o 
   8  11   6      445.39      368.15     36.16 o 
   9  11   6        0.18       27.18      8.71 o 
  -9  12   6     1413.85     1449.57    163.76 o 
  -8  12   6      258.43      156.72     47.46 o 
  -7  12   6       21.02       47.61     16.40 o 
  -6  12   6     1437.02     1674.19    165.67 o 
  -5  12   6      847.23      907.80     76.79 o 
  -4  12   6      720.51      641.96     81.29 o 
  -3  12   6     3677.33     3392.93    191.03 o 
  -2  12   6      751.75      744.90     51.98 o 
  -1  12   6     1651.58     1703.90     49.40 o 
   0  12   6     1086.79     1173.11     91.93 o 
   1  12   6        7.53       15.63      3.90 o 
   2  12   6       13.06       24.82      4.68 o 
   3  12   6     3652.16     3951.57    206.45 o 
   4  12   6      438.85      471.77     45.96 o 
   5  12   6       12.54       25.01      9.71 o 
   6  12   6     3776.21     3767.38    217.87 o 
   7  12   6      305.52      304.29     35.00 o 
   8  12   6      391.55      415.18     36.30 o 
  -8  13   6       32.04       44.09     14.68 o 
  -7  13   6       85.31       80.82     39.37 o 
  -6  13   6        0.29       20.89     13.06 o 
  -5  13   6      122.16       92.02     14.34 o 
  -4  13   6       31.07       27.95      7.91 o 
  -3  13   6      145.42      159.87     17.20 o 
  -2  13   6       15.48        3.35      5.47 o 
  -1  13   6     1983.02     2082.11     99.69 o 
   0  13   6      366.05      352.38     24.93 o 
   1  13   6      146.97      141.14     15.83 o 
   2  13   6      162.65      147.13     15.00 o 
   3  13   6        0.22        6.28      7.94 o 
   4  13   6      692.05      620.71     72.81 o 
   5  13   6        0.46       21.98     13.03 o 
   6  13   6       20.59       14.82      7.12 o 
   7  13   6        2.88       21.70     12.74 o 
   8  13   6       99.40       83.89     18.02 o 
  -8  14   6      713.49      802.00    103.67 o 
  -7  14   6      197.60      264.38     49.40 o 
  -6  14   6     1698.99     1709.43     78.39 o 
  -5  14   6      514.11      598.66     65.98 o 
  -4  14   6       94.47       64.14     26.26 o 
  -3  14   6     2667.21     2518.04    209.33 o 
  -2  14   6        4.91        7.84      4.75 o 
  -1  14   6      716.02      723.45     39.53 o 
   0  14   6     1600.54     1741.27    143.18 o 
   1  14   6      371.80      368.43     28.55 o 
   2  14   6        6.91       13.88      5.62 o 
   3  14   6     5618.73     5839.00    291.49 o 
   4  14   6      411.26      393.66     42.75 o 
   5  14   6      466.15      471.23     47.48 o 
   6  14   6      894.97      949.92     54.68 o 
   7  14   6        4.38       30.99      7.86 o 
  -7  15   6        1.43       19.17     12.30 o 
  -6  15   6      353.96      391.66    102.59 o 
  -5  15   6       55.76      119.38     32.13 o 
  -4  15   6      144.21      194.11     62.17 o 
  -3  15   6        6.34        7.50     15.33 o 
  -2  15   6     1007.31      936.68     91.12 o 
  -1  15   6        5.04       15.53      4.25 o 
   0  15   6        1.25        7.53      5.56 o 
   1  15   6        9.86       15.03      5.14 o 
   2  15   6        2.06       13.92      5.05 o 
   3  15   6      668.67      593.14     45.78 o 
   4  15   6      181.25      177.11     25.24 o 
   5  15   6      858.96      818.58     56.61 o 
   6  15   6       46.64       52.18     11.85 o 
   7  15   6      196.93      150.73     23.59 o 
  -7  16   6       28.46       22.24     22.71 o 
  -6  16   6     1025.33      970.68    140.28 o 
  -5  16   6      468.81      464.86     51.13 o 
  -4  16   6       38.64       34.32     13.12 o 
  -3  16   6     2389.10     2208.83    248.02 o 
  -2  16   6        1.71        9.44     22.35 o 
  -1  16   6       11.23       21.57      9.27 o 
   0  16   6     2668.85     2857.97    193.00 o 
   1  16   6       64.71       48.35     16.34 o 
   2  16   6       76.00       73.69     16.93 o 
   3  16   6     2282.64     2131.80    150.96 o 
   4  16   6      520.75      562.54     47.46 o 
   5  16   6      174.10      154.97     33.38 o 
   6  16   6      206.61      216.11     38.99 o 
  -6  17   6       42.47       37.27     11.10 o 
  -5  17   6      573.30      663.75     70.47 o 
  -4  17   6      127.50      158.15     31.78 o 
  -3  17   6     1119.42     1183.30    104.72 o 
  -2  17   6     1452.80     1436.74    112.11 o 
  -1  17   6      257.75      216.55     35.04 o 
   0  17   6       21.82       27.06     10.14 o 
   1  17   6       62.14       49.85     14.39 o 
   2  17   6        2.94       13.51      4.73 o 
   3  17   6      235.13      195.23     25.46 o 
   4  17   6     1479.67     1345.42     61.55 o 
   5  17   6      198.27      208.59     31.75 o 
  -5  18   6        3.75        9.33      9.76 o 
  -4  18   6      572.18      540.97     51.96 o 
  -3  18   6      788.42      964.95    138.06 o 
  -2  18   6      247.98      197.35     58.52 o 
  -1  18   6      359.39      320.72     75.04 o 
   0  18   6      541.50      466.15     74.81 o 
   1  18   6      322.85      340.86     48.78 o 
   2  18   6       24.39       45.24     31.90 o 
   3  18   6     1757.79     1624.30    117.63 o 
   4  18   6       46.97       19.77      4.84 o 
  -4  19   6      246.22      330.09     42.60 o 
  -3  19   6      221.12      300.71     54.22 o 
  -2  19   6     1289.61     1080.51     94.29 o 
  -1  19   6      123.98       95.14     29.10 o 
   0  19   6       17.52       40.44     24.81 o 
   1  19   6      550.24      520.88     74.12 o 
   2  19   6      302.32      275.86     33.83 o 
   3  19   6      213.72      149.95     26.29 o 
  -1  20   6        8.51        7.74     11.70 o 
   0  20   6        2.67       41.82     20.55 o 
 -11   1   7        7.05       14.94      5.28 o 
 -10   1   7      574.19      556.82     40.23 o 
  -9   1   7     2418.19     2409.56    172.62 o 
  -8   1   7      609.27      588.32     57.15 o 
  -7   1   7      144.07      111.44     13.90 o 
  -6   1   7     2204.00     2157.53     53.93 o 
  -5   1   7     7686.50     7961.70    368.97 o 
  -4   1   7     7638.84     7081.94    180.00 o 
  -3   1   7    14634.21    13908.16    397.60 o 
  -2   1   7      474.21      402.64     21.16 o 
  -1   1   7     3163.47     2960.41     49.21 o 
   0   1   7     6485.87     6332.81    168.63 o 
   1   1   7      687.77      571.52     28.66 o 
   2   1   7     1757.34     1906.11    126.51 o 
   3   1   7     3962.48     3785.89    135.91 o 
   4   1   7     4009.02     4275.69    204.42 o 
   5   1   7     2006.98     1795.15     45.74 o 
   6   1   7      620.80      622.04     65.48 o 
   7   1   7      425.70      413.53     43.23 o 
   8   1   7     1374.20     1275.24     63.54 o 
   9   1   7     2283.93     2076.47     92.75 o 
  10   1   7      869.85      790.69     54.86 o 
 -11   2   7      146.76       84.41     22.12 o 
 -10   2   7      163.99      123.49     17.16 o 
  -9   2   7      242.65      156.48     31.23 o 
  -8   2   7      349.99      369.31     34.99 o 
  -7   2   7      660.41      585.78     43.37 o 
  -6   2   7       23.38       30.48      6.17 o 
  -5   2   7      410.38      380.66     22.70 o 
  -4   2   7        6.17       12.56      5.11 o 
  -3   2   7      536.63      545.88     39.18 o 
  -2   2   7        8.69       15.02      5.83 o 
  -1   2   7      155.57      145.16      8.09 o 
   0   2   7     2650.06     2900.89     56.95 o 
   1   2   7     1568.56     1595.89     56.52 o 
   2   2   7     2468.10     2658.38    135.21 o 
   3   2   7      186.05      206.68     15.80 o 
   4   2   7      857.18     1018.32     70.23 o 
   5   2   7       36.51       33.45      7.79 o 
   6   2   7      193.00      167.40     14.96 o 
   7   2   7       86.55       60.75     10.04 o 
   8   2   7      153.43      166.40     20.11 o 
   9   2   7       38.42       21.57      9.81 o 
  10   2   7      154.80      100.83     20.48 o 
 -11   3   7       52.05       21.09      8.92 o 
 -10   3   7      528.34      500.32     37.90 o 
  -9   3   7     3099.95     3133.68    119.18 o 
  -8   3   7      775.54      736.39     40.02 o 
  -7   3   7     1201.98     1138.40     49.17 o 
  -6   3   7     5311.73     5534.21    395.01 o 
  -5   3   7      244.04      214.56     14.51 o 
  -4   3   7     3249.48     2911.66    115.09 o 
  -3   3   7     3186.54     3040.66    254.85 o 
  -2   3   7        2.19       18.91      4.06 o 
  -1   3   7     3217.66     2826.48     67.61 o 
   0   3   7     2678.04     2504.69     91.05 o 
   1   3   7       61.79       71.54      8.06 o 
   2   3   7       71.92       20.98      5.59 o 
   3   3   7     5806.43     5103.33    458.37 o 
   4   3   7     1727.91     1842.18     78.48 o 
   5   3   7     2936.45     2883.50     98.21 o 
   6   3   7     2134.47     2180.44    150.71 o 
   7   3   7      508.41      529.84     30.02 o 
   8   3   7      705.23      698.92     46.74 o 
   9   3   7      336.02      325.85     21.11 o 
  10   3   7      171.21      117.10     25.19 o 
 -11   4   7      264.07      272.93     34.28 o 
 -10   4   7      481.22      337.91     46.12 o 
  -9   4   7      284.39      259.67     28.96 o 
  -8   4   7      369.78      314.56     28.97 o 
  -7   4   7     1950.53     1924.76    139.76 o 
  -6   4   7      641.52      591.59     29.02 o 
  -5   4   7      254.15      255.36     21.58 o 
  -4   4   7     2649.99     2479.32    107.67 o 
  -3   4   7      856.37      670.29     72.94 o 
  -2   4   7        7.06        7.77      6.04 o 
  -1   4   7       88.80      146.63     14.55 o 
   0   4   7      808.41      729.73     57.84 o 
   1   4   7       45.75       44.59      7.44 o 
   2   4   7      453.00      348.65     18.03 o 
   3   4   7     2928.51     3064.87    180.84 o 
   4   4   7      732.39      623.23     33.08 o 
   5   4   7     3840.28     4631.14    120.69 o 
   6   4   7     1345.56     1623.38     80.86 o 
   7   4   7      117.35      110.24     15.41 o 
   8   4   7      644.42      612.27     80.58 o 
   9   4   7      352.83      402.68     30.34 o 
  10   4   7       73.90       41.93     10.54 o 
 -11   5   7       58.92       21.35      7.12 o 
 -10   5   7      776.29      768.54     43.98 o 
  -9   5   7     1390.86     1336.30     81.66 o 
  -8   5   7       21.18       21.34      5.28 o 
  -7   5   7      424.99      480.63     54.64 o 
  -6   5   7      951.92      984.94     46.33 o 
  -5   5   7     1355.77     1311.96     81.33 o 
  -4   5   7     2434.04     2235.53     90.88 o 
  -3   5   7      466.73      351.91     38.18 o 
  -2   5   7       69.33       47.34      8.77 o 
  -1   5   7     1197.21     1134.91     49.43 o 
   0   5   7     5521.21     5282.96    238.09 o 
   1   5   7      183.78      207.06     13.27 o 
   2   5   7     2041.69     2001.50    131.26 o 
   3   5   7     2383.62     2674.12    136.24 o 
   4   5   7        0.52       -0.50      4.83 o 
   5   5   7      877.05      806.83     55.98 o 
   6   5   7      475.64      476.35     32.67 o 
   7   5   7       64.61       48.01      8.47 o 
   8   5   7       14.31       20.76      7.89 o 
   9   5   7      940.66      973.60     66.08 o 
  10   5   7       16.96       14.26      9.13 o 
 -10   6   7     1130.09     1178.29     68.81 o 
  -9   6   7      452.50      436.89     49.53 o 
  -8   6   7      151.03      120.48     20.81 o 
  -7   6   7      582.73      570.06     41.80 o 
  -6   6   7      386.85      337.42     25.82 o 
  -5   6   7       10.75       14.83      7.00 o 
  -4   6   7     3314.36     2917.44    216.02 o 
  -3   6   7     2601.58     2231.98    113.54 o 
  -2   6   7     1640.46     1640.76     69.61 o 
  -1   6   7      799.59      644.77     29.23 o 
   0   6   7      651.12      558.09     18.20 o 
   1   6   7      767.92      760.68     30.30 o 
   2   6   7     3578.52     3561.69    287.78 o 
   3   6   7    10184.35    10109.98    415.47 o 
   4   6   7     1678.85     1627.16    102.68 o 
   5   6   7     1009.37     1044.58     49.01 o 
   6   6   7      993.60     1120.16     83.19 o 
   7   6   7        1.30       13.31      4.91 o 
   8   6   7      366.71      303.32     39.78 o 
   9   6   7      547.29      572.67     51.70 o 
  10   6   7        1.17       15.26     10.59 o 
 -10   7   7       35.14       25.68     17.12 o 
  -9   7   7      789.84      855.41     86.83 o 
  -8   7   7     1321.86     1259.51     61.84 o 
  -7   7   7      253.99      200.25     19.06 o 
  -6   7   7      381.90      392.19     26.30 o 
  -5   7   7        3.68       16.84      3.54 o 
  -4   7   7     1474.36     1558.46     64.27 o 
  -3   7   7       65.53      102.76     17.40 o 
  -2   7   7        5.78       14.29      5.98 o 
  -1   7   7     2057.63     2154.83     49.16 o 
   0   7   7      190.23      150.96     10.18 o 
   1   7   7     2480.77     2444.65    143.49 o 
   2   7   7        3.53        9.71      3.60 o 
   3   7   7      203.92      325.27     60.38 o 
   4   7   7     1649.27     1713.48    141.84 o 
   5   7   7      220.71      148.05     15.79 o 
   6   7   7     3680.27     3620.13    114.23 o 
   7   7   7      532.72      493.04     36.23 o 
   8   7   7      174.31      158.28     23.48 o 
   9   7   7      109.21       69.03     16.51 o 
  10   7   7      121.53       64.47     16.77 o 
 -10   8   7     1094.16     1223.93     90.36 o 
  -9   8   7      358.53      401.07     50.97 o 
  -8   8   7     1833.99     2147.14    474.96 o 
  -7   8   7      632.09      564.03     49.59 o 
  -6   8   7      257.24      307.89     36.32 o 
  -5   8   7        0.71       12.42      7.21 o 
  -4   8   7     3894.83     3727.95     99.87 o 
  -3   8   7     3005.91     2792.02    144.87 o 
  -2   8   7      775.55      848.13     66.72 o 
  -1   8   7     4019.17     3966.95    103.85 o 
   0   8   7     3139.15     2767.21     89.78 o 
   1   8   7      915.40      732.66     26.37 o 
   2   8   7      201.45      151.46     12.78 o 
   3   8   7     1259.77     1058.02     44.77 o 
   4   8   7      105.67      135.91     14.55 o 
   5   8   7     1469.80     1508.43     83.83 o 
   6   8   7      634.22      573.74     33.16 o 
   7   8   7        4.05        4.64      9.42 o 
   8   8   7      219.76      265.75     36.47 o 
   9   8   7     1361.43     1211.80     60.06 o 
 -10   9   7      350.76      305.25     45.57 o 
  -9   9   7        0.12       33.09     18.34 o 
  -8   9   7     2085.19     2247.48    231.21 o 
  -7   9   7        4.58       33.77     19.82 o 
  -6   9   7      114.83       98.59     13.40 o 
  -5   9   7       39.93       25.87      4.07 o 
  -4   9   7        6.17       20.94      7.15 o 
  -3   9   7       34.85       63.76     13.97 o 
  -2   9   7     9343.18     9128.49    209.27 o 
  -1   9   7     1143.87     1017.90     67.63 o 
   0   9   7     1150.98     1230.69     40.58 o 
   1   9   7     1710.09     1661.06     53.70 o 
   2   9   7        7.92       16.48      5.10 o 
   3   9   7       57.03       49.96      9.63 o 
   4   9   7      625.18      634.88     41.44 o 
   5   9   7      314.22      281.65     27.69 o 
   6   9   7      836.86      821.58     46.32 o 
   7   9   7     1386.17     1535.33    170.60 o 
   8   9   7       65.11       59.54     16.17 o 
   9   9   7       11.30       15.88      7.68 o 
  -9  10   7      130.46      100.78     38.33 o 
  -8  10   7      852.85      752.81    131.46 o 
  -7  10   7      775.04      843.17     79.35 o 
  -6  10   7     1397.28     1518.66    172.04 o 
  -5  10   7       79.67       60.61     13.92 o 
  -4  10   7      169.33      184.91     14.78 o 
  -3  10   7      683.55      632.37     36.13 o 
  -2  10   7      280.38      246.96     13.18 o 
  -1  10   7     1320.25     1249.30     40.22 o 
   0  10   7      241.92      214.04     14.50 o 
   1  10   7       68.96       45.48     10.25 o 
   2  10   7      356.94      323.74     18.65 o 
   3  10   7        9.72        9.50      3.73 o 
   4  10   7      307.36      307.26     29.56 o 
   5  10   7     1712.83     1610.40     88.43 o 
   6  10   7     1371.79     1212.24     70.41 o 
   7  10   7        3.74        8.08     15.33 o 
   8  10   7        1.94       21.39     10.57 o 
   9  10   7      919.03      855.28     47.89 o 
  -9  11   7      213.47      137.24     52.78 o 
  -8  11   7     1892.44     2038.24    244.49 o 
  -7  11   7       52.56       22.31     26.52 o 
  -6  11   7      120.52       84.53     44.38 o 
  -5  11   7     4770.54     4953.19    178.29 o 
  -4  11   7        4.21        6.91      6.00 o 
  -3  11   7       56.23       51.23      8.99 o 
  -2  11   7     4303.86     4679.63    448.35 o 
  -1  11   7        1.91       11.42      4.02 o 
   0  11   7       23.56       16.83      3.88 o 
   1  11   7      791.79      932.62     43.90 o 
   2  11   7      834.71      822.68     49.03 o 
   3  11   7       46.86       58.44      8.09 o 
   4  11   7     3909.55     4015.48    126.30 o 
   5  11   7      228.08      266.04     28.01 o 
   6  11   7       11.85       13.31      6.19 o 
   7  11   7     1023.70     1056.95     50.88 o 
   8  11   7      104.45       78.94     25.31 o 
  -9  12   7      268.88      194.46     85.10 o 
  -8  12   7       98.60       94.96     27.49 o 
  -7  12   7        3.99       19.95     14.33 o 
  -6  12   7      112.65      125.52     37.95 o 
  -5  12   7       66.70       51.34     15.36 o 
  -4  12   7       39.05       44.21      6.73 o 
  -3  12   7      456.58      353.47     60.30 o 
  -2  12   7     1190.22     1139.21     62.12 o 
  -1  12   7      529.51      471.41     40.27 o 
   0  12   7      244.77      293.98     22.90 o 
   1  12   7      198.26      164.93     23.17 o 
   2  12   7      502.34      545.69     49.85 o 
   3  12   7      103.35      107.77     13.83 o 
   4  12   7        2.26        4.88      5.61 o 
   5  12   7      265.90      212.20     24.15 o 
   6  12   7      364.63      352.63     46.38 o 
   7  12   7       23.58       52.23     16.39 o 
   8  12   7        2.85        1.34     22.60 o 
  -8  13   7     1434.52     1439.51    114.58 o 
  -7  13   7       34.92       49.39     20.64 o 
  -6  13   7      113.03       39.05     20.38 o 
  -5  13   7     2171.48     2378.64    131.71 o 
  -4  13   7     1164.59     1307.18     64.87 o 
  -3  13   7      185.82      105.02     20.22 o 
  -2  13   7     4245.36     4249.27    292.19 o 
  -1  13   7      142.48      132.46     14.26 o 
   0  13   7      420.87      438.47     15.97 o 
   1  13   7     4630.81     4954.80     68.41 o 
   2  13   7       47.00       31.44     11.85 o 
   3  13   7      135.12      145.90     18.81 o 
   4  13   7     5423.53     6390.52    225.54 o 
   5  13   7      840.19      760.07     59.06 o 
   6  13   7       79.21       30.28      9.75 o 
   7  13   7      306.76      309.74     23.57 o 
  -8  14   7       18.06       19.64     10.02 o 
  -7  14   7      129.19       82.37     24.97 o 
  -6  14   7       35.03       35.70     19.00 o 
  -5  14   7       39.08       51.70     15.35 o 
  -4  14   7       23.99       33.20     12.08 o 
  -3  14   7       33.61       33.07     14.13 o 
  -2  14   7       37.80       14.64      3.15 o 
  -1  14   7      668.60      603.97     43.45 o 
   0  14   7       13.78       28.36      5.24 o 
   1  14   7       23.11       29.00     16.07 o 
   2  14   7      603.03      689.42     44.48 o 
   3  14   7      277.77      369.01     33.25 o 
   4  14   7      322.99      317.69     39.46 o 
   5  14   7        9.64       16.41     15.09 o 
   6  14   7       24.14       23.98     10.55 o 
   7  14   7        2.92       13.16     15.87 o 
  -7  15   7      577.81      703.89    124.06 o 
  -6  15   7      105.55      127.66     30.45 o 
  -5  15   7     1699.11     1936.95    110.42 o 
  -4  15   7       31.04       28.66     11.57 o 
  -3  15   7      107.57       98.24     25.88 o 
  -2  15   7     2696.53     2678.49    118.08 o 
  -1  15   7      248.80      269.39     25.71 o 
   0  15   7       31.65       23.83      6.00 o 
   1  15   7     3083.58     3307.35    136.43 o 
   2  15   7       13.27       12.41      8.36 o 
   3  15   7      204.92      216.27     28.95 o 
   4  15   7     4100.34     3948.87    358.78 o 
   5  15   7       42.91       21.30     10.34 o 
   6  15   7        0.03       13.49     13.89 o 
  -6  16   7      165.73      164.33     32.11 o 
  -5  16   7      192.72      196.74     37.55 o 
  -4  16   7      369.49      421.06     50.20 o 
  -3  16   7      530.88      408.62    130.21 o 
  -2  16   7      116.79      113.65     35.75 o 
  -1  16   7      559.63      603.09     46.43 o 
   0  16   7       13.93        5.16      8.34 o 
   1  16   7       36.48       22.40     31.09 o 
   2  16   7      731.70      699.60     54.39 o 
   3  16   7      265.04      243.76     40.87 o 
   4  16   7       39.76       34.43     10.23 o 
   5  16   7      204.76      219.73     28.67 o 
   6  16   7      479.57      391.56     26.81 o 
  -6  17   7       32.93       36.06     18.49 o 
  -5  17   7     1117.05     1193.49     89.82 o 
  -4  17   7       34.65       32.37     14.03 o 
  -3  17   7        7.02       22.54      9.67 o 
  -2  17   7     1160.59      938.34    183.93 o 
  -1  17   7       10.93       24.64     10.09 o 
   0  17   7        0.39       16.86      3.75 o 
   1  17   7     1907.29     1860.35     81.42 o 
   2  17   7       27.81       38.70     23.56 o 
   3  17   7       21.67       17.79      7.73 o 
   4  17   7     1093.07      958.81     47.53 o 
   5  17   7       38.56       30.22     10.77 o 
  -4  18   7      467.25      522.35     58.15 o 
  -3  18   7      664.07      761.32     71.34 o 
  -2  18   7       23.09       32.52     18.53 o 
  -1  18   7      555.50      513.08     80.79 o 
   0  18   7       30.31       80.14     30.81 o 
   1  18   7      201.91      170.08     33.20 o 
   2  18   7     1102.10     1042.49     78.66 o 
   3  18   7      571.62      465.57    113.15 o 
   4  18   7       15.64       22.34      9.32 o 
  -3  19   7      187.65      249.31     48.70 o 
  -2  19   7      879.73      751.00     85.72 o 
  -1  19   7      376.02      243.88     48.30 o 
   0  19   7      296.22      234.48     35.16 o 
   1  19   7       46.40       59.18     24.78 o 
   2  19   7        1.34       14.09      7.40 o 
 -11   0   8     1997.02     1830.29     92.50 o 
 -10   0   8       11.97       19.65      7.83 o 
  -9   0   8     3008.27     2929.66    158.14 o 
  -8   0   8      399.62      722.71     76.82 o 
  -7   0   8      235.97      244.80     32.43 o 
  -6   0   8     1253.53     1309.66     85.06 o 
  -5   0   8     1395.17     1398.95     80.53 o 
  -4   0   8      446.63      428.54     18.56 o 
  -3   0   8     3058.67     2459.65    187.16 o 
  -2   0   8    20683.39    13598.30   1757.38 o 
  -1   0   8     2022.13     2370.55    128.85 o 
   0   0   8    18291.46    15554.93   2010.05 o 
   1   0   8      777.05      834.99     77.70 o 
   2   0   8      320.46      257.78     29.94 o 
   3   0   8     1384.98     1232.52     59.17 o 
   4   0   8        3.96        4.13      7.33 o 
   5   0   8        3.89       12.59     12.32 o 
   6   0   8     1064.94     1256.67    141.75 o 
   7   0   8      663.19      700.32     82.01 o 
   8   0   8       26.49       41.07     11.87 o 
   9   0   8     1466.72     1554.01    279.72 o 
  10   0   8       27.42       18.67      8.23 o 
 -11   1   8       20.66       22.86      7.32 o 
 -10   1   8        0.60       15.26      6.01 o 
  -9   1   8      108.36       73.57     14.12 o 
  -8   1   8      275.35      323.74     25.65 o 
  -7   1   8      146.92      154.00     15.20 o 
  -6   1   8      173.40      224.19     16.02 o 
  -5   1   8      103.38       73.68     18.36 o 
  -4   1   8      221.91      223.35     22.12 o 
  -3   1   8      137.68       72.48      5.96 o 
  -2   1   8     1455.62     1333.98     48.97 o 
  -1   1   8      120.77      179.19     17.37 o 
   0   1   8     2038.41     2098.26     80.92 o 
   1   1   8      881.19     1034.48     32.29 o 
   2   1   8     1308.84     1450.74     50.16 o 
   3   1   8      436.34      701.10     26.57 o 
   4   1   8      171.60      179.02     16.01 o 
   5   1   8      278.64      250.68     20.25 o 
   6   1   8      352.89      349.06     30.86 o 
   7   1   8       64.48       51.86     11.51 o 
   8   1   8       14.89       17.67      6.21 o 
   9   1   8      220.38      275.95     29.39 o 
  10   1   8       76.06       50.05     12.78 o 
 -11   2   8      460.14      364.78     40.45 o 
 -10   2   8       98.66       85.63     13.78 o 
  -9   2   8     1283.15     1279.13     50.94 o 
  -8   2   8     2411.04     2687.31     82.49 o 
  -7   2   8      926.84      959.85     51.76 o 
  -6   2   8     1044.02     1064.79     59.11 o 
  -5   2   8     2562.40     2602.10    170.80 o 
  -4   2   8     1399.05     1321.53     44.31 o 
  -3   2   8     3624.10     2655.28    308.10 o 
  -2   2   8     1001.06      736.27     32.08 o 
  -1   2   8      588.05      545.31     24.09 o 
   0   2   8     2638.61     2315.64     48.04 o 
   1   2   8     4185.52     3654.99    120.63 o 
   2   2   8      183.78      226.14     16.70 o 
   3   2   8     5578.78     5183.88     96.73 o 
   4   2   8      749.01      792.66     49.70 o 
   5   2   8      381.40      444.78     24.77 o 
   6   2   8     2208.50     2185.42    166.62 o 
   7   2   8      417.32      420.16     37.75 o 
   8   2   8        6.60       16.21      7.33 o 
   9   2   8     2091.50     2156.69    139.60 o 
  10   2   8        0.76       12.02      6.78 o 
 -11   3   8      130.39       60.30     15.60 o 
 -10   3   8       45.27       33.87      8.12 o 
  -9   3   8      173.91       94.81     13.33 o 
  -8   3   8      756.42      696.08     26.06 o 
  -7   3   8        4.88       13.01      7.96 o 
  -6   3   8     2362.16     2187.22    122.61 o 
  -5   3   8     1227.61     1416.29     81.28 o 
  -4   3   8      365.14      374.47     26.99 o 
  -3   3   8        8.32        6.78      2.66 o 
  -2   3   8     4303.28     3812.10    165.69 o 
  -1   3   8     1853.77     1954.56     57.57 o 
   0   3   8      377.45      276.50     30.71 o 
   1   3   8     1278.83     1079.98     57.30 o 
   2   3   8       44.34       95.10     30.53 o 
   3   3   8       94.32      163.33     15.58 o 
   4   3   8     1925.05     1767.26    112.05 o 
   5   3   8       24.36       18.53      7.06 o 
   6   3   8      132.75      153.06     16.89 o 
   7   3   8      393.05      393.02     30.79 o 
   8   3   8      186.21      158.58     19.48 o 
   9   3   8       94.09      101.01     16.88 o 
  10   3   8      499.94      580.44     39.38 o 
 -11   4   8       59.41       32.16     24.86 o 
 -10   4   8      412.51      378.29     37.35 o 
  -9   4   8      646.27      639.27     42.64 o 
  -8   4   8     1730.84     1520.19     94.24 o 
  -7   4   8       24.10       22.68      5.48 o 
  -6   4   8      604.22      649.68     38.92 o 
  -5   4   8     1153.88     1060.95     65.71 o 
  -4   4   8      112.04      129.15     12.50 o 
  -3   4   8     1008.41      829.77     34.49 o 
  -2   4   8     3147.08     3310.83     81.56 o 
  -1   4   8     1114.93     1154.04     47.53 o 
   0   4   8     4261.03     4248.48    188.64 o 
   1   4   8     1968.63     1743.62     99.16 o 
   2   4   8      184.36      182.65     19.86 o 
   3   4   8     5024.50     4827.94    334.92 o 
   4   4   8      196.90      146.99     13.68 o 
   5   4   8       72.48       68.82     10.54 o 
   6   4   8      848.05     1009.89     47.16 o 
   7   4   8      959.59     1043.06     88.42 o 
   8   4   8       33.01       29.24      9.18 o 
   9   4   8     1036.83     1007.38     60.72 o 
  10   4   8      226.87      288.14     33.07 o 
 -10   5   8       59.66       48.94     17.34 o 
  -9   5   8      868.37      827.40     35.24 o 
  -8   5   8     3559.26     3267.59    243.10 o 
  -7   5   8      227.54      232.74     20.70 o 
  -6   5   8        8.00       12.12      5.46 o 
  -5   5   8       25.39       20.96      4.82 o 
  -4   5   8      658.83      671.81     37.71 o 
  -3   5   8     2833.12     2573.74    185.05 o 
  -2   5   8     2983.58     2895.52     64.32 o 
  -1   5   8     4450.22     4584.48    159.47 o 
   0   5   8     3029.88     2863.10     88.76 o 
   1   5   8     2333.42     2166.04    147.74 o 
   2   5   8     1457.32     1351.28     60.97 o 
   3   5   8      837.24      757.27     73.16 o 
   4   5   8     6981.82     7274.54    173.83 o 
   5   5   8      282.85      318.41     24.08 o 
   6   5   8     1767.08     1927.77     63.02 o 
   7   5   8      568.27      619.12     97.31 o 
   8   5   8       81.50       61.13     12.16 o 
   9   5   8        6.28       18.61      9.82 o 
  10   5   8      632.76      700.32    126.99 o 
 -10   6   8       21.89       52.53     14.84 o 
  -9   6   8        9.20       12.14      6.14 o 
  -8   6   8     2229.08     2126.06    122.39 o 
  -7   6   8     1152.31     1161.13     51.98 o 
  -6   6   8      466.11      432.17     28.10 o 
  -5   6   8      254.81      245.22     14.90 o 
  -4   6   8       77.38      141.87     16.38 o 
  -3   6   8     2943.97     2950.81    123.43 o 
  -2   6   8      953.65      885.08     36.88 o 
  -1   6   8      489.58      442.18     22.38 o 
   0   6   8     1914.01     1912.47     88.92 o 
   1   6   8      944.68     1030.89     74.14 o 
   2   6   8      146.11      464.64     76.70 o 
   3   6   8      811.61      863.55     98.56 o 
   4   6   8      114.90      122.98      9.77 o 
   5   6   8     1722.20     1715.44     68.35 o 
   6   6   8       64.73       58.50     11.83 o 
   7   6   8      966.38     1089.23     54.19 o 
   8   6   8      194.56      183.06     24.40 o 
   9   6   8       14.75       18.11      6.40 o 
 -10   7   8       92.53       79.17     40.39 o 
  -9   7   8      830.66      915.89     71.64 o 
  -8   7   8     1239.26     1184.38     91.27 o 
  -7   7   8       21.04       20.51      5.20 o 
  -6   7   8      210.65      180.62     33.59 o 
  -5   7   8      121.20       97.65     25.64 o 
  -4   7   8       45.13       46.34     12.06 o 
  -3   7   8    10114.15     9793.09    240.28 o 
  -2   7   8     6551.65     6737.88    150.08 o 
  -1   7   8      743.18      723.25     31.04 o 
   0   7   8      540.83      500.72     28.89 o 
   1   7   8     3908.45     3639.34    148.74 o 
   2   7   8       74.18       75.96     10.55 o 
   3   7   8      800.67      746.47     32.75 o 
   4   7   8     2915.61     2898.47    115.68 o 
   5   7   8     1911.01     1626.20     81.79 o 
   6   7   8      705.03      683.35     42.40 o 
   7   7   8      332.39      332.78     32.66 o 
   8   7   8       46.52       31.85     13.76 o 
   9   7   8      283.65      261.68     45.80 o 
 -10   8   8      883.78      704.98    115.06 o 
  -9   8   8        2.50       33.18     12.52 o 
  -8   8   8      878.13      841.07     80.63 o 
  -7   8   8      675.43      705.87     50.29 o 
  -6   8   8      153.32      129.02     30.86 o 
  -5   8   8      223.15      208.32     30.83 o 
  -4   8   8     1753.74     1716.01    177.47 o 
  -3   8   8     1996.33     1700.56    142.20 o 
  -2   8   8      703.11      650.01     65.77 o 
  -1   8   8     5494.06     5416.77    139.26 o 
   0   8   8       68.72       67.21     10.29 o 
   1   8   8       48.48       36.01      4.26 o 
   2   8   8      485.22      532.15     28.04 o 
   3   8   8       83.35       86.21      9.11 o 
   4   8   8      594.91      511.94     43.13 o 
   5   8   8      141.80      148.76     26.90 o 
   6   8   8       17.90       23.93      7.56 o 
   7   8   8      605.20      546.75     72.10 o 
   8   8   8      547.03      688.69     85.78 o 
   9   8   8        6.77       31.17      9.85 o 
  -9   9   8     1376.72     1431.28    193.08 o 
  -8   9   8     1313.12     1469.83     98.25 o 
  -7   9   8       28.46       42.95     10.94 o 
  -6   9   8      113.37      116.50     21.08 o 
  -5   9   8      938.16      966.68     79.71 o 
  -4   9   8      962.13     1163.04     94.45 o 
  -3   9   8     2444.05     2279.42    152.46 o 
  -2   9   8     5856.64     5507.25    196.17 o 
  -1   9   8      169.82      138.46     19.14 o 
   0   9   8       28.14       24.58      5.42 o 
   1   9   8      853.13      788.42     48.17 o 
   2   9   8      472.71      476.99     39.76 o 
   3   9   8       16.27       39.31      8.37 o 
   4   9   8      675.53      589.42     37.93 o 
   5   9   8      591.98      523.25     44.13 o 
   6   9   8     1526.30     1477.52    135.78 o 
   7   9   8     1888.90     2162.57    153.15 o 
   8   9   8      237.61      329.69     57.43 o 
   9   9   8       89.30       68.15     19.04 o 
  -9  10   8       27.90       23.69     13.10 o 
  -8  10   8       10.34       22.22     10.27 o 
  -7  10   8     2008.61     2425.67    333.51 o 
  -6  10   8      603.63      486.57     63.33 o 
  -5  10   8      438.87      480.75     58.04 o 
  -4  10   8     3048.98     3194.67    266.04 o 
  -3  10   8      333.35      294.12     59.89 o 
  -2  10   8      778.92      672.54     66.90 o 
  -1  10   8     5428.98     5538.87    216.76 o 
   0  10   8        2.77        4.58      4.64 o 
   1  10   8      296.27      237.99     13.57 o 
   2  10   8       75.29       69.23      7.95 o 
   3  10   8      167.09      168.47     16.56 o 
   4  10   8      100.89      104.72     13.92 o 
   5  10   8     2314.87     2438.97    111.86 o 
   6  10   8        5.65       25.60     18.08 o 
   7  10   8      102.41       80.69     22.92 o 
   8  10   8     1389.61     1409.95     83.02 o 
  -9  11   8      338.10      341.54     60.70 o 
  -8  11   8      341.12      417.39     58.86 o 
  -7  11   8        8.83       21.31     11.13 o 
  -6  11   8      168.32      183.07     32.61 o 
  -5  11   8      312.59      417.59     57.58 o 
  -4  11   8        6.63       21.60      9.99 o 
  -3  11   8      388.03      368.61     53.23 o 
  -2  11   8     1022.31     1039.45     42.14 o 
  -1  11   8        3.65       10.03      3.83 o 
   0  11   8      296.01      308.58     22.74 o 
   1  11   8     1463.25     1398.66     69.38 o 
   2  11   8      277.49      246.43     23.04 o 
   3  11   8        0.88       82.99     35.64 o 
   4  11   8      853.08      887.98     62.01 o 
   5  11   8      624.75      711.78     52.44 o 
   6  11   8        6.60       13.86      8.35 o 
   7  11   8      256.20      256.93     32.62 o 
   8  11   8       14.47       30.63      6.90 o 
  -8  12   8        0.04       25.35     15.27 o 
  -7  12   8     1913.73     2225.62    144.93 o 
  -6  12   8        2.30       49.38     26.63 o 
  -5  12   8      265.24      325.74     39.00 o 
  -4  12   8     1218.93     1402.29     99.25 o 
  -3  12   8      446.64      424.55     40.42 o 
  -2  12   8      210.26      173.33     21.46 o 
  -1  12   8     2470.47     2612.26     83.85 o 
   0  12   8      134.25      158.99     18.22 o 
   1  12   8      751.99      631.63     55.39 o 
   2  12   8     3135.05     3049.50    151.41 o 
   3  12   8       13.52       11.67      4.78 o 
   4  12   8      357.87      362.65     33.87 o 
   5  12   8     5020.42     5399.96    230.47 o 
   6  12   8      275.75      255.37     48.29 o 
   7  12   8        9.81       18.44      6.82 o 
   8  12   8      303.31      275.60     41.80 o 
  -8  13   8        4.85       21.68     11.52 o 
  -7  13   8        2.16       13.98     10.84 o 
  -6  13   8       24.12       21.43     11.99 o 
  -5  13   8       56.77       55.77     25.86 o 
  -4  13   8        8.49       20.56     11.60 o 
  -3  13   8      645.05      740.55     48.23 o 
  -2  13   8       66.76       73.32     11.95 o 
  -1  13   8       30.21       29.24      7.80 o 
   0  13   8       40.24       29.61      5.78 o 
   1  13   8      645.62      716.49     38.54 o 
   2  13   8      414.68      428.90     45.11 o 
   4  13   8       18.74       23.51     10.18 o 
   5  13   8       19.38       25.65      7.76 o 
   6  13   8        1.52       22.08      9.07 o 
   7  13   8       16.55       27.76      9.19 o 
  -7  14   8      587.76      581.35     56.36 o 
  -6  14   8      390.87      404.61     59.48 o 
  -5  14   8      167.47      112.32     33.40 o 
  -4  14   8     2162.59     2741.53    306.03 o 
  -3  14   8       42.86       20.40      8.71 o 
  -2  14   8      261.00      236.53     26.28 o 
  -1  14   8     2741.62     2908.98    154.36 o 
   0  14   8      906.63      956.78     56.89 o 
   1  14   8      440.62      418.70     46.91 o 
   2  14   8     3740.14     3889.61    142.34 o 
   3  14   8       22.06       27.94      9.79 o 
   4  14   8      171.39      210.28     25.14 o 
   5  14   8     1879.69     1721.63    178.23 o 
   6  14   8      505.40      472.61     37.77 o 
   7  14   8        1.38       73.19     37.12 o 
  -7  15   8        0.03       -2.48     23.16 o 
  -6  15   8      209.81      200.27     33.26 o 
  -5  15   8        8.65       53.42     19.54 o 
  -4  15   8       26.99       33.28      9.14 o 
  -3  15   8       32.11       30.97     11.75 o 
  -2  15   8      125.14       91.62     17.70 o 
  -1  15   8      544.73      518.34     40.82 o 
   0  15   8      101.95      101.69     20.97 o 
   1  15   8      692.83      711.15     54.65 o 
   2  15   8      421.95      461.47     53.15 o 
   3  15   8       14.25       28.99     23.22 o 
   4  15   8        1.04       12.63      9.90 o 
   5  15   8      106.11      148.48     21.17 o 
   6  15   8        3.98       22.29      8.57 o 
  -6  16   8        9.05       23.35     11.26 o 
  -5  16   8      132.89      107.21     47.48 o 
  -4  16   8      971.63     1036.29     73.75 o 
  -3  16   8      187.12      150.93     24.90 o 
  -2  16   8      160.92      181.62     31.21 o 
  -1  16   8     1255.47     1241.55     70.83 o 
   0  16   8        1.70       15.46      9.38 o 
   1  16   8        7.65       29.27     17.37 o 
   2  16   8     1382.51     1327.91     61.40 o 
   3  16   8      226.25      239.92     49.31 o 
   4  16   8        1.37       26.75      8.76 o 
   5  16   8     1456.37     1702.78    124.79 o 
  -5  17   8      987.61     1009.21    158.86 o 
  -4  17   8       52.33       38.94     14.78 o 
  -3  17   8      315.39      301.56     37.50 o 
  -2  17   8      374.89      329.02     44.88 o 
  -1  17   8       54.23       64.42     18.14 o 
   0  17   8      211.66      189.40     28.11 o 
   1  17   8       13.05       33.10     11.87 o 
   2  17   8       54.08       46.11     15.22 o 
   3  17   8      315.64      287.74     40.41 o 
   4  17   8      216.02      184.39     37.40 o 
  -4  18   8      713.30      835.23     47.42 o 
  -3  18   8       79.85       62.91     17.24 o 
  -2  18   8      277.05      274.19     36.41 o 
  -1  18   8      486.00      493.09     73.66 o 
   0  18   8       53.37       16.33     21.07 o 
   1  18   8        2.11       23.14      8.75 o 
   2  18   8      352.71      370.53     43.19 o 
   3  18   8      184.97      163.12     37.35 o 
  -1  19   8       26.17       47.88     21.45 o 
   0  19   8      132.65      132.98     35.05 o 
   1  19   8      396.03      294.20     63.07 o 
 -10   1   9       22.60       18.94      5.02 o 
  -9   1   9       66.90       57.57     11.34 o 
  -8   1   9     4147.58     4402.44    138.65 o 
  -7   1   9       20.20       24.41     10.09 o 
  -6   1   9      553.59      620.73     37.71 o 
  -5   1   9     5807.69     5979.61    300.25 o 
  -4   1   9      248.57      206.76     15.30 o 
  -3   1   9       66.00       68.13      5.42 o 
  -2   1   9     2477.90     2189.55     92.35 o 
  -1   1   9      200.96      180.54     10.99 o 
   0   1   9        3.17       15.71     13.04 o 
   1   1   9     4975.35     5217.07     86.47 o 
   2   1   9      144.95      171.43     13.64 o 
   3   1   9        8.36        8.76      4.04 o 
   4   1   9     3115.31     3120.73     45.73 o 
   5   1   9      128.48      132.00     13.22 o 
   6   1   9        0.08       28.11      6.72 o 
   7   1   9     4873.28     5367.12    248.07 o 
   8   1   9      169.03      140.21     19.68 o 
   9   1   9       62.33       27.52     13.02 o 
 -10   2   9      327.52      320.77     33.30 o 
  -9   2   9       57.57       31.21      8.99 o 
  -8   2   9      163.78      183.31     28.97 o 
  -7   2   9        4.66       14.81      5.62 o 
  -6   2   9      360.30      358.98     25.58 o 
  -5   2   9      185.69      207.61     19.37 o 
  -4   2   9     2438.99     2619.92    122.68 o 
  -3   2   9      134.75       95.99     10.32 o 
  -2   2   9      115.05       76.77     10.55 o 
  -1   2   9      850.05      825.19     42.44 o 
   0   2   9     2948.97     2877.81    119.95 o 
   1   2   9     4498.49     4550.98    184.30 o 
   2   2   9      262.93      355.59     33.44 o 
   3   2   9       72.47       80.97     11.22 o 
   4   2   9      239.88      244.10     15.53 o 
   5   2   9      108.04      107.71     12.45 o 
   6   2   9      982.32     1117.88     49.62 o 
   7   2   9        0.07       15.61      7.22 o 
   8   2   9       99.35       99.34     17.46 o 
   9   2   9       25.55       28.14      8.05 o 
 -10   3   9      181.01      171.40     34.87 o 
  -9   3   9        0.27       -0.58      7.39 o 
  -8   3   9     2275.04     2080.95    113.23 o 
  -7   3   9     1785.92     1882.58    126.42 o 
  -6   3   9      191.76      162.05     14.57 o 
  -5   3   9     1388.68     1718.83    170.59 o 
  -4   3   9        6.14       12.50      2.78 o 
  -3   3   9       49.20       35.45      6.73 o 
  -2   3   9     6018.85     5851.86    243.20 o 
  -1   3   9      192.20      185.48     19.52 o 
   0   3   9      118.42      104.80     12.77 o 
   1   3   9     5544.62     5433.17    304.84 o 
   2   3   9     1886.53     1837.44    122.50 o 
   3   3   9      234.05      298.82     20.47 o 
   4   3   9     4597.47     4665.86    149.59 o 
   5   3   9      405.16      444.92     51.32 o 
   6   3   9      101.83      137.81     19.02 o 
   7   3   9     2570.04     2886.52    127.68 o 
   8   3   9      150.84      111.50     36.00 o 
   9   3   9      188.28      180.27     20.90 o 
 -10   4   9      362.19      327.88     57.31 o 
  -9   4   9      450.90      386.20     43.50 o 
  -8   4   9     1241.39     1388.60     74.71 o 
  -7   4   9      626.10      521.48     31.43 o 
  -6   4   9        2.45       10.48      7.90 o 
  -5   4   9      519.01      509.19     65.14 o 
  -4   4   9     2505.83     2086.06     62.96 o 
  -3   4   9      552.63      478.35     72.74 o 
  -2   4   9      164.46      182.80     20.09 o 
  -1   4   9     2780.28     2662.37    122.62 o 
   0   4   9     2244.17     2146.33     90.89 o 
   1   4   9       39.50       45.96      6.47 o 
   2   4   9     2498.59     2772.74    147.74 o 
   3   4   9       49.36       45.39      6.95 o 
   4   4   9     2516.72     2693.03    147.01 o 
   5   4   9     2974.41     3172.93     95.74 o 
   6   4   9     2411.57     2105.29    209.65 o 
   7   4   9        2.74       19.91      5.27 o 
   8   4   9       75.98       72.37     19.11 o 
   9   4   9      109.98      149.34     24.63 o 
 -10   5   9      356.17      285.34     35.59 o 
  -9   5   9       45.82       17.81     10.15 o 
  -8   5   9      645.10      643.22     56.36 o 
  -7   5   9      810.28      831.74     32.27 o 
  -6   5   9     1178.23     1111.24     40.59 o 
  -5   5   9     1020.32     1108.46     40.98 o 
  -4   5   9       81.99       77.64     12.86 o 
  -3   5   9       58.19       47.21     16.85 o 
  -2   5   9     2499.77     2366.15    125.11 o 
  -1   5   9     2479.37     2566.10     97.74 o 
   0   5   9      197.10      199.99     12.65 o 
   1   5   9     3562.37     3504.35    163.30 o 
   2   5   9      299.98      291.63     20.37 o 
   3   5   9      161.40      500.10     60.45 o 
   4   5   9     3676.30     3784.93    142.39 o 
   5   5   9      758.14      742.19     63.34 o 
   6   5   9      221.80      174.75     18.74 o 
   7   5   9      112.56      106.22     17.26 o 
   8   5   9      322.68      278.96     36.66 o 
   9   5   9       22.62       16.76      9.43 o 
 -10   6   9      581.55      580.29     40.03 o 
  -9   6   9      336.23      278.08     33.55 o 
  -8   6   9      395.57      361.50     45.29 o 
  -7   6   9     3202.75     3163.04    148.48 o 
  -6   6   9      158.95      140.16     24.52 o 
  -5   6   9       13.29       19.48      7.47 o 
  -4   6   9      692.46      735.18     50.35 o 
  -3   6   9      369.11      278.64     25.69 o 
  -2   6   9     1604.14     1644.02     71.43 o 
  -1   6   9     2080.26     2059.52     76.72 o 
   0   6   9     1803.18     1820.62     69.26 o 
   1   6   9        0.83       -1.09      2.83 o 
   2   6   9     6641.91     6780.85    551.79 o 
   3   6   9      777.91      687.21     61.98 o 
   4   6   9       19.05       26.94      5.71 o 
   5   6   9     2615.69     2793.69    148.81 o 
   6   6   9     1375.38     1429.91     81.00 o 
   7   6   9      160.96      190.95     20.65 o 
   8   6   9        6.45       17.45      7.75 o 
   9   6   9       83.77       77.77     19.08 o 
 -10   7   9      486.86      437.72    121.97 o 
  -9   7   9      425.23      404.39    105.76 o 
  -8   7   9      192.82      189.43     40.21 o 
  -7   7   9       92.60       71.23     12.98 o 
  -6   7   9       56.06       60.68     22.86 o 
  -5   7   9       21.99       22.96     11.60 o 
  -4   7   9       55.73       35.48      7.22 o 
  -3   7   9      251.00      274.50     22.93 o 
  -2   7   9      375.83      325.19     21.33 o 
  -1   7   9     1395.33     1574.59     30.27 o 
   0   7   9     2691.71     2645.03    118.26 o 
   1   7   9      473.50      459.36     37.53 o 
   2   7   9      331.36      310.07     18.14 o 
   3   7   9     1573.63     1473.34     34.10 o 
   4   7   9      843.87      778.48     49.39 o 
   5   7   9     1678.52     1618.05    129.79 o 
   6   7   9       50.53       44.03      9.25 o 
   7   7   9      350.97      359.81     51.31 o 
   8   7   9       22.16       14.70      8.21 o 
   9   7   9      320.88      337.97     59.84 o 
  -9   8   9      360.79      463.31     48.64 o 
  -8   8   9      148.24      153.54     27.64 o 
  -7   8   9     2005.46     2255.81    100.25 o 
  -6   8   9      687.78     1037.17    241.37 o 
  -5   8   9       72.50       57.41     13.30 o 
  -4   8   9     2297.83     2604.94    169.73 o 
  -3   8   9     2494.83     2298.73     96.77 o 
  -2   8   9     1114.91     1214.91     65.55 o 
  -1   8   9     3784.70     3447.87    161.06 o 
   0   8   9      182.81      169.87     11.94 o 
   1   8   9      102.68       79.66      7.63 o 
   2   8   9       14.78       13.05      3.70 o 
   3   8   9       71.55       79.64     14.09 o 
   4   8   9      376.45      339.76     27.60 o 
   5   8   9     2137.10     2275.05    169.39 o 
   6   8   9     1889.11     1804.73     86.33 o 
   7   8   9       59.51       40.81     13.96 o 
   8   8   9      623.12      664.19    142.13 o 
   9   8   9       96.34       72.23     27.49 o 
  -9   9   9      690.84      767.13     77.64 o 
  -8   9   9        5.04       28.11     11.02 o 
  -7   9   9      201.29      123.11     28.56 o 
  -6   9   9      601.77      505.64    103.77 o 
  -5   9   9       22.50       25.79      9.04 o 
  -4   9   9        7.39       34.47     12.56 o 
  -3   9   9     8121.14     7786.55    268.81 o 
  -2   9   9      735.88      631.70     36.59 o 
  -1   9   9     2783.42     2742.86     60.60 o 
   0   9   9      302.08      249.10     14.39 o 
   1   9   9      291.65      294.84     16.62 o 
   2   9   9       35.81       37.55      6.73 o 
   3   9   9      559.75      638.79     40.77 o 
   4   9   9       54.41       34.32      8.73 o 
   5   9   9     1902.91     2025.32    141.84 o 
   6   9   9      885.30      921.45     69.61 o 
   7   9   9       12.11       13.93     14.54 o 
   8   9   9      249.56      259.74     34.42 o 
  -9  10   9      252.14      230.73     48.37 o 
  -8  10   9      200.40      247.01     47.81 o 
  -7  10   9     1800.49     1993.97    115.23 o 
  -6  10   9       12.83       12.64     16.64 o 
  -5  10   9        1.41       31.17      9.76 o 
  -4  10   9      544.46      619.84     90.70 o 
  -3  10   9     3335.83     3184.05    130.95 o 
  -2  10   9     1195.32     1089.50     48.29 o 
  -1  10   9      335.44      323.52     28.46 o 
   0  10   9       57.59       42.31     13.05 o 
   1  10   9     1153.57     1062.64     29.92 o 
   2  10   9      309.30      346.18     28.22 o 
   3  10   9      310.75      285.12     25.51 o 
   4  10   9        0.19        5.75      7.43 o 
   5  10   9     1676.99     1540.73     70.93 o 
   6  10   9      433.26      449.66     67.37 o 
   7  10   9      225.66      209.65     32.36 o 
   8  10   9      162.81      135.96     23.24 o 
  -8  11   9       49.75       35.40     15.81 o 
  -7  11   9       27.61       25.09     23.93 o 
  -6  11   9     2911.68     3611.05    536.35 o 
  -5  11   9      500.74      529.00     65.27 o 
  -4  11   9     1347.27     1419.62    190.15 o 
  -3  11   9     2942.81     2700.52    268.94 o 
  -2  11   9      290.47      267.93     28.91 o 
  -1  11   9      904.60     1014.31     60.89 o 
   0  11   9      618.64      618.19     47.27 o 
   1  11   9      224.63      206.81     19.54 o 
   2  11   9      463.75      410.48     36.05 o 
   3  11   9     2752.49     2927.46    118.84 o 
   4  11   9     1476.38     1317.61     72.93 o 
   5  11   9      599.61      581.61     61.19 o 
   6  11   9     1050.28     1067.30     87.98 o 
   7  11   9      103.77      144.36     23.33 o 
  -8  12   9       15.16       33.13     15.74 o 
  -7  12   9        4.89       29.74     12.90 o 
  -6  12   9      299.57      248.21     45.19 o 
  -5  12   9      418.29      553.82     61.60 o 
  -4  12   9      281.39      318.35     33.32 o 
  -3  12   9      287.19      244.30     27.95 o 
  -2  12   9      452.50      410.74     62.96 o 
  -1  12   9      886.18      872.29     54.96 o 
   0  12   9      756.21      702.57     44.70 o 
   1  12   9      137.93      138.26     22.16 o 
   2  12   9      451.60      491.50     31.48 o 
   3  12   9       63.45       72.71     19.88 o 
   4  12   9      103.52       45.72     48.95 o 
   5  12   9      504.16      427.43     57.20 o 
   6  12   9      115.34       94.94     23.36 o 
   7  12   9       23.28       25.38      8.86 o 
  -7  13   9      387.82      435.25     44.80 o 
  -6  13   9     1491.71     1560.00     93.00 o 
  -5  13   9      524.21      659.39     67.77 o 
  -4  13   9      384.01      405.38     46.42 o 
  -3  13   9     2476.50     2535.84    177.47 o 
  -2  13   9     1398.67     1536.25     86.88 o 
  -1  13   9      737.71      759.34     44.40 o 
   0  13   9     1493.31     1500.90     77.39 o 
   1  13   9     1013.90      969.75     56.63 o 
   2  13   9     1441.22     1538.58     87.33 o 
   3  13   9     1114.76     1109.60    111.29 o 
   4  13   9      635.98      683.28     52.54 o 
   5  13   9      305.30      244.94     39.63 o 
   6  13   9     1194.20     1115.45     54.59 o 
   7  13   9       67.97      109.92     34.20 o 
  -7  14   9      202.10       90.87     54.33 o 
  -6  14   9       10.97       10.29      8.80 o 
  -5  14   9       96.62       86.57     24.97 o 
  -4  14   9       10.16      -10.39     10.78 o 
  -3  14   9       12.78       17.25      6.04 o 
  -2  14   9       16.05       17.16      5.55 o 
  -1  14   9      217.67      229.17     26.09 o 
   0  14   9      238.11      236.72     27.16 o 
   1  14   9        6.27       13.56      4.69 o 
   2  14   9      101.27       44.39     25.03 o 
   3  14   9      239.16      273.19     45.89 o 
   4  14   9       21.07       35.92     48.65 o 
   5  14   9        1.43        9.51      8.28 o 
   6  14   9        3.80        8.93      5.30 o 
  -6  15   9     1420.73     1525.85    112.73 o 
  -5  15   9       40.88       50.95     20.45 o 
  -4  15   9     1363.63     1680.78    140.11 o 
  -3  15   9      755.18      721.43    106.43 o 
  -2  15   9     1051.17     1014.61     63.23 o 
  -1  15   9      714.78      756.19     57.76 o 
   0  15   9     1097.13     1150.25     71.81 o 
   1  15   9       70.42       49.68     12.85 o 
   2  15   9      138.01      111.00     45.42 o 
   3  15   9      882.11      885.33    101.59 o 
   4  15   9       23.35       17.15     10.75 o 
   5  15   9      855.47      935.97    116.12 o 
  -5  16   9      549.11      598.12     34.96 o 
  -4  16   9      944.23     1051.00     67.79 o 
  -3  16   9      138.32      181.35     35.84 o 
  -2  16   9        5.21       25.52     11.40 o 
  -1  16   9      114.97       90.21     25.41 o 
   0  16   9      396.43      427.79     72.24 o 
   1  16   9       81.53       71.88     32.05 o 
   2  16   9      146.44       95.25     19.48 o 
   3  16   9      466.88      429.78     44.14 o 
   4  16   9       37.43       35.86     21.83 o 
  -4  17   9      412.01      375.67     45.87 o 
  -3  17   9      517.78      512.53     51.08 o 
  -2  17   9      124.83       75.68     18.82 o 
  -1  17   9      584.00      511.73     74.16 o 
   0  17   9      484.46      480.95     51.89 o 
   1  17   9        0.70       11.76      8.29 o 
   2  17   9       85.72       51.48     14.71 o 
   3  17   9      384.77      401.19     46.78 o 
  -3  18   9      285.59      184.81     30.65 o 
  -2  18   9      436.56      312.65     62.48 o 
  -1  18   9      522.24      362.97     62.42 o 
   0  18   9      161.26       64.81     21.95 o 
   1  18   9       58.00       45.55     12.47 o 
   2  18   9      263.08      227.89     31.53 o 
 -10   0  10     1900.04     1928.52    151.89 o 
  -9   0  10      358.73      334.54     39.51 o 
  -8   0  10       89.08       67.60     17.62 o 
  -6   0  10      186.02      170.11     39.74 o 
  -5   0  10       39.89       31.31      8.77 o 
  -4   0  10     5118.06     5322.28    737.11 o 
  -3   0  10       24.46       45.01     63.50 o 
  -2   0  10        0.59       11.31      6.62 o 
  -1   0  10     6670.56     6161.18    295.32 o 
   0   0  10      204.81      161.21     16.46 o 
   1   0  10      539.36      526.14     59.25 o 
   2   0  10     3233.36     2955.59     53.64 o 
   3   0  10       84.83       78.66     17.98 o 
   4   0  10      366.44      317.92     33.40 o 
   5   0  10     2465.45     2283.86    137.18 o 
   6   0  10      597.47      737.04     83.93 o 
   7   0  10       56.37       53.30     18.05 o 
   8   0  10     2443.87     2115.22    222.61 o 
   9   0  10      128.22      129.16     28.13 o 
 -10   1  10       25.71       30.16      7.29 o 
  -9   1  10      253.10      229.91     23.33 o 
  -8   1  10      705.81      675.36     44.09 o 
  -7   1  10       53.86       64.91     13.38 o 
  -6   1  10       10.19        0.64      6.05 o 
  -5   1  10      119.49      104.50     18.11 o 
  -4   1  10       23.17       22.50      7.74 o 
  -3   1  10        1.87        4.43      3.17 o 
  -2   1  10      800.38      692.53     19.38 o 
  -1   1  10       47.75       74.10     15.26 o 
   0   1  10       43.77       39.50      5.09 o 
   1   1  10       64.48      107.47     15.87 o 
   2   1  10       54.83       56.02      9.19 o 
   3   1  10      331.09      403.30     27.98 o 
   4   1  10      145.71      145.28     13.29 o 
   5   1  10       78.66       42.40      7.01 o 
   6   1  10      294.21      278.16     40.30 o 
   7   1  10      469.55      483.68     58.62 o 
   8   1  10        2.28       19.78      7.02 o 
   9   1  10        0.18       18.17      5.25 o 
 -10   2  10      529.94      485.71     44.71 o 
  -9   2  10      103.96       93.18     17.39 o 
  -8   2  10      815.07      768.27     49.88 o 
  -7   2  10     6761.83     7219.67    220.69 o 
  -6   2  10      129.35      137.66     16.79 o 
  -5   2  10       67.87       45.33     11.41 o 
  -4   2  10     2837.38     3052.58    131.28 o 
  -3   2  10      265.08      296.72     22.02 o 
  -2   2  10        9.79       25.11     15.25 o 
  -1   2  10    10563.46     9691.42    307.57 o 
   0   2  10      125.77      130.70     11.84 o 
   1   2  10      726.99      690.44     40.26 o 
   2   2  10     8046.80     7627.73    562.96 o 
   3   2  10       27.94       35.00      6.67 o 
   4   2  10      154.01      151.52     18.27 o 
   5   2  10      790.79      818.54     51.33 o 
   6   2  10      214.87      172.75     18.73 o 
   7   2  10       16.36       15.44      7.97 o 
   8   2  10     2727.06     2610.10    238.78 o 
   9   2  10       20.28       22.67      6.81 o 
 -10   3  10       11.38       20.11      7.48 o 
  -9   3  10      304.98      240.06     53.71 o 
  -8   3  10      885.13     1019.70    140.66 o 
  -7   3  10      485.98      476.90     31.28 o 
  -6   3  10      398.99      370.58     22.87 o 
  -5   3  10        2.66       14.72      5.29 o 
  -4   3  10     1990.35     1814.21     41.63 o 
  -3   3  10      397.06      295.19     34.97 o 
  -2   3  10      609.78      541.27     43.00 o 
  -1   3  10       64.78       63.62     10.54 o 
   0   3  10      673.03      645.88     31.99 o 
   1   3  10     2053.66     1832.98     66.93 o 
   2   3  10       28.08       23.90     11.20 o 
   3   3  10     1376.95     1630.91     87.56 o 
   4   3  10       19.54       15.38      5.21 o 
   5   3  10      255.44      242.18     23.17 o 
   6   3  10      301.34      362.54     29.36 o 
   7   3  10      865.53      779.98     50.94 o 
   8   3  10       45.63       55.84     11.36 o 
   9   3  10      267.54      247.06     58.33 o 
 -10   4  10      496.12      518.38     46.35 o 
  -9   4  10      319.80      269.43     33.48 o 
  -8   4  10        9.97       28.95      8.70 o 
  -7   4  10     1814.77     2183.01    263.46 o 
  -6   4  10      106.48       60.80     15.97 o 
  -5   4  10     1655.81     1731.57     99.95 o 
  -4   4  10      661.49      688.62     53.63 o 
  -3   4  10       18.89       25.56      6.54 o 
  -2   4  10      806.50      807.84     44.82 o 
  -1   4  10     7793.82     7578.93    466.59 o 
   0   4  10      509.76      505.41     33.72 o 
   1   4  10      471.31      509.34     31.66 o 
   2   4  10     2642.22     2444.08    114.32 o 
   3   4  10      909.76     1045.70     85.14 o 
   4   4  10       19.24      207.86    163.68 o 
   5   4  10     3080.95     3754.81    214.53 o 
   6   4  10        0.06       20.05      6.06 o 
   7   4  10      156.76      168.58     21.06 o 
   8   4  10      986.19     1181.44     69.01 o 
   9   4  10      103.16       60.51     18.38 o 
 -10   5  10        6.45       17.61      9.84 o 
  -9   5  10      770.43      926.20    135.33 o 
  -8   5  10      493.57      494.72     50.19 o 
  -7   5  10       34.42       42.40      9.71 o 
  -6   5  10      431.02      529.34     38.33 o 
  -5   5  10      137.44      143.60     22.88 o 
  -4   5  10      255.11      360.89     62.09 o 
  -3   5  10      682.00      633.66     50.96 o 
  -2   5  10     4722.15     4652.34    113.91 o 
  -1   5  10        5.66       17.95     16.79 o 
   0   5  10     1181.24     1409.90     73.94 o 
   1   5  10     3100.07     3121.17    149.65 o 
   2   5  10      391.15      375.25     20.70 o 
   3   5  10     2799.68     2799.96    158.48 o 
   4   5  10      568.54      615.90     40.59 o 
   5   5  10      103.91       59.25     13.44 o 
   6   5  10       79.94      105.80     15.19 o 
   7   5  10      630.28      638.53     51.42 o 
   8   5  10       45.16       31.90     10.26 o 
   9   5  10       54.61       40.35     11.83 o 
 -10   6  10       34.84       26.51     15.48 o 
  -9   6  10      804.77      866.79     66.56 o 
  -8   6  10      229.01      228.28     25.64 o 
  -7   6  10     2581.19     2928.84    196.60 o 
  -6   6  10       53.07       41.35      8.90 o 
  -5   6  10      763.81      906.67    128.45 o 
  -4   6  10      614.70      552.24     40.59 o 
  -3   6  10      471.28      472.47     32.01 o 
  -2   6  10      671.83      673.21     39.31 o 
  -1   6  10      434.90      372.19     27.86 o 
   0   6  10      489.80      483.99     25.67 o 
   1   6  10      199.08      150.05     11.23 o 
   2   6  10      460.57      385.39     21.20 o 
   3   6  10      228.59      194.50     16.65 o 
   4   6  10      391.41      551.16     50.73 o 
   5   6  10     1529.18     1486.06    108.38 o 
   6   6  10      623.81      573.10     44.46 o 
   7   6  10      161.31      179.48     19.92 o 
   8   6  10      372.99      306.59     36.13 o 
   9   6  10       59.25       46.63     14.61 o 
  -9   7  10      948.20     1074.40    207.19 o 
  -8   7  10      788.59      827.14     45.56 o 
  -7   7  10        5.01       14.61      6.54 o 
  -6   7  10     3725.83     3853.78    196.58 o 
  -5   7  10     2037.75     2151.69     80.08 o 
  -4   7  10        7.06       12.01     10.88 o 
  -3   7  10      128.94      174.98     17.40 o 
  -2   7  10     1621.52     1625.92     45.32 o 
  -1   7  10       57.46       49.55     10.80 o 
   0   7  10     1855.12     1906.87     87.42 o 
   1   7  10      753.43      690.97     38.28 o 
   2   7  10      667.15      628.28     42.63 o 
   3   7  10      313.78      322.76     26.72 o 
   4   7  10     3280.90     3249.08    211.88 o 
   5   7  10      387.92      336.92     62.57 o 
   6   7  10       67.87       67.83     16.91 o 
   7   7  10       94.87       85.40     21.90 o 
   8   7  10        1.85       13.76      8.44 o 
  -9   8  10      433.39      398.03     48.48 o 
  -8   8  10     1069.79     1078.45    183.87 o 
  -7   8  10       45.54       44.07     11.44 o 
  -6   8  10     1061.03     1151.05     87.26 o 
  -5   8  10      135.35      166.88     23.70 o 
  -4   8  10     1217.65     1192.86    136.41 o 
  -3   8  10      330.61      291.33     27.97 o 
  -2   8  10     1977.20     1916.50     59.41 o 
  -1   8  10       49.56       34.16      5.62 o 
   0   8  10      211.05      202.51     16.21 o 
   1   8  10     1189.45     1128.59     47.50 o 
   2   8  10        0.27        7.72      3.13 o 
   3   8  10      878.61      773.82     48.42 o 
   4   8  10       13.75       46.97     12.76 o 
   5   8  10       57.44       72.57     62.38 o 
   6   8  10      970.18      903.76     64.40 o 
   7   8  10        3.86       21.57      9.91 o 
   8   8  10      129.08      102.52     19.55 o 
  -9   9  10      458.10      436.69     76.70 o 
  -8   9  10      560.04      514.10     53.18 o 
  -7   9  10       75.57       68.52     16.16 o 
  -6   9  10     1208.75     1224.83     89.51 o 
  -5   9  10      565.00      512.33     44.64 o 
  -4   9  10      109.06      173.34     60.21 o 
  -3   9  10     2965.51     2800.26     90.57 o 
  -2   9  10     1313.37     1294.05     49.19 o 
  -1   9  10      497.75      491.48     36.01 o 
   0   9  10       88.73      102.29     11.76 o 
   1   9  10       87.03       88.07     10.11 o 
   2   9  10        2.95       11.51      4.83 o 
   3   9  10       13.23       13.53      3.63 o 
   4   9  10      396.74      511.09     89.76 o 
   5   9  10      283.47      301.08     34.46 o 
   6   9  10      928.89     1062.41     41.96 o 
   7   9  10     1044.71      979.38     61.54 o 
   8   9  10       59.79       64.91     19.31 o 
  -8  10  10      459.59      579.38     71.92 o 
  -7  10  10      245.08      220.56     96.23 o 
  -6  10  10     1227.23     1567.63    230.54 o 
  -5  10  10      780.12      865.12    150.17 o 
  -4  10  10       10.31       31.53      8.87 o 
  -3  10  10      400.52      329.54     31.29 o 
  -2  10  10     2498.84     2516.37    131.10 o 
  -1  10  10       30.89       24.80      5.70 o 
   0  10  10      880.19      875.72     63.00 o 
   1  10  10        4.09       16.96      5.26 o 
   2  10  10      218.45      220.91     23.42 o 
   3  10  10      560.11      572.64     36.80 o 
   4  10  10     1689.15     1704.97    169.40 o 
   5  10  10      461.99      441.43     28.41 o 
   6  10  10     1717.07     1647.92    123.92 o 
   7  10  10      392.05      348.47     40.39 o 
  -8  11  10      387.89      424.98     51.09 o 
  -7  11  10        6.72       25.24     10.17 o 
  -6  11  10      147.90      173.30     81.71 o 
  -5  11  10       71.80       36.84     14.65 o 
  -4  11  10       81.68       90.55     16.52 o 
  -3  11  10      343.17      372.34     29.24 o 
  -2  11  10      106.76      113.60     17.63 o 
  -1  11  10       11.33       19.29      6.00 o 
   0  11  10      432.01      377.60     35.13 o 
   1  11  10      490.63      448.43     34.83 o 
   2  11  10       44.21       46.88      7.23 o 
   3  11  10      215.19      216.30     22.36 o 
   4  11  10       52.80       75.85     20.77 o 
   5  11  10      795.56      869.96     66.68 o 
   6  11  10       32.37       30.18      9.52 o 
   7  11  10      196.66      170.43     25.56 o 
  -8  12  10      343.33      389.31     40.73 o 
  -7  12  10      528.56      657.94     82.95 o 
  -6  12  10      841.94      949.50     95.55 o 
  -5  12  10      101.65      187.27     59.06 o 
  -4  12  10       74.60      108.31     20.86 o 
  -3  12  10      499.85      494.65     41.85 o 
  -2  12  10     2105.69     1765.52    185.43 o 
  -1  12  10      120.38      164.04     24.52 o 
   0  12  10     1824.20     2071.41     98.99 o 
   1  12  10     1605.88     1571.82     88.84 o 
   2  12  10      912.91      904.73     54.20 o 
   3  12  10     2758.67     2678.28    146.66 o 
   4  12  10      483.53      464.97     39.54 o 
   5  12  10      263.14      274.92     35.32 o 
   6  12  10      906.81      882.59     48.87 o 
  -7  13  10       55.39       41.26     17.59 o 
  -6  13  10      419.26      463.98    126.02 o 
  -5  13  10      295.29      286.52     74.44 o 
  -4  13  10      115.70      114.81     19.74 o 
  -3  13  10       30.97       30.77      8.34 o 
  -2  13  10       93.16       45.73     19.43 o 
  -1  13  10       71.33       62.30     17.20 o 
   0  13  10      379.43      408.83     44.27 o 
   1  13  10       49.25       57.35     11.76 o 
   2  13  10      141.45      106.09     18.78 o 
   3  13  10       21.11       35.68     10.24 o 
   4  13  10       22.85       16.17     11.37 o 
   5  13  10       17.50       21.17     20.41 o 
   6  13  10       89.79       45.29     20.89 o 
  -6  14  10      579.55      786.78     85.21 o 
  -5  14  10     1105.36     1450.06    212.44 o 
  -4  14  10       82.50       64.00     17.92 o 
  -3  14  10     1705.08     1777.77     64.45 o 
  -2  14  10      253.43      230.30     31.26 o 
  -1  14  10     2060.27     2225.80     99.23 o 
   0  14  10     2278.80     2659.70    128.93 o 
   1  14  10     1839.39     1869.96    100.01 o 
   2  14  10      274.05      234.78     34.44 o 
   3  14  10     1359.87     1388.42     82.94 o 
   4  14  10      135.25      104.88     24.78 o 
   5  14  10      272.15      291.33     37.67 o 
  -6  15  10        5.66       29.96     13.88 o 
  -5  15  10       17.37       21.97     10.47 o 
  -4  15  10      132.73       93.93     30.97 o 
  -3  15  10      287.28      261.30     49.81 o 
  -2  15  10       13.31       29.80      8.02 o 
  -1  15  10       54.84       19.02     13.06 o 
   0  15  10      666.29      710.84     57.47 o 
   1  15  10      960.55      957.88     61.90 o 
   2  15  10       16.87       24.87     10.41 o 
   3  15  10        0.34       17.05      6.10 o 
   4  15  10      302.38      365.86    101.79 o 
   5  15  10        7.83       31.23     13.75 o 
  -5  16  10      390.28      423.27     46.33 o 
  -4  16  10        1.06       19.23     10.48 o 
  -3  16  10     1390.23     1433.31    118.46 o 
  -2  16  10      738.29      852.80    125.08 o 
  -1  16  10      453.66      490.85     69.43 o 
   0  16  10     1680.63     1685.41    108.35 o 
   1  16  10      570.10      523.88     55.70 o 
   2  16  10       79.60       57.18     19.51 o 
   3  16  10      206.76      203.21     39.46 o 
   4  16  10       86.21       55.78     21.98 o 
  -3  17  10      337.78      267.94     59.29 o 
  -2  17  10       54.08       58.39     20.59 o 
  -1  17  10      127.57       39.26     16.29 o 
   0  17  10      286.30      277.54     35.85 o 
   1  17  10      670.78      620.01     50.72 o 
   2  17  10       47.65       38.81     15.17 o 
 -10   1  11       56.14       51.15     18.30 o 
  -9   1  11     2766.74     3220.51     63.75 o 
  -8   1  11      680.24      627.04     48.41 o 
  -7   1  11      175.44      157.65     23.88 o 
  -5   1  11      186.56      174.13     18.94 o 
  -4   1  11       72.48       72.06      5.86 o 
  -3   1  11     1879.27     1897.21     93.72 o 
  -2   1  11     1050.94      917.81     39.03 o 
  -1   1  11       64.56      258.37     28.23 o 
   0   1  11     6567.04     6655.09    251.79 o 
   1   1  11       72.19       39.45      6.57 o 
   2   1  11     1146.48     1133.03     59.24 o 
   3   1  11     2295.24     2273.21     59.55 o 
   4   1  11        6.20       18.95      4.68 o 
   5   1  11      833.73      850.26     45.92 o 
   6   1  11     3156.56     3447.41    134.12 o 
   7   1  11      617.15      718.98     73.66 o 
   8   1  11     1038.31      964.72    109.84 o 
   9   1  11      734.97      958.33     54.12 o 
 -10   2  11      521.32      474.13     31.48 o 
  -9   2  11        3.19        4.53      6.18 o 
  -8   2  11      144.13      117.77     18.88 o 
  -7   2  11     1922.91     1959.38     82.05 o 
  -6   2  11      215.98      375.30     38.35 o 
  -5   2  11       29.38       38.67      8.09 o 
  -4   2  11      159.93      138.84     14.52 o 
  -3   2  11     1312.36     1254.29     98.44 o 
  -2   2  11      653.25      637.16     28.85 o 
  -1   2  11     1265.37     1308.75     37.69 o 
   0   2  11      411.69      400.89     21.26 o 
   1   2  11        2.80       13.82      7.54 o 
   2   2  11      112.02      106.83     11.27 o 
   3   2  11      236.00      240.81     23.10 o 
   4   2  11       61.16      135.16     38.11 o 
   5   2  11      451.43      421.09     55.50 o 
   6   2  11       41.16       48.28      9.23 o 
   7   2  11      248.05      325.81     23.71 o 
   8   2  11      442.81      416.59     31.85 o 
   9   2  11       46.34       44.28     14.88 o 
 -10   3  11      242.34      162.94     41.69 o 
  -9   3  11      446.70      499.31     41.81 o 
  -8   3  11      290.81      280.67     37.23 o 
  -7   3  11      226.97      237.31     27.91 o 
  -6   3  11     2755.10     3041.42    128.19 o 
  -5   3  11      223.14      225.33     26.85 o 
  -4   3  11        3.06        2.17      2.73 o 
  -3   3  11     6037.33     5919.06    236.28 o 
  -2   3  11      342.43      261.40     20.89 o 
  -1   3  11      372.45      777.92    133.84 o 
   0   3  11     7304.90     7583.73    284.63 o 
   1   3  11     1085.03     1090.59     61.62 o 
   2   3  11      982.54      889.08     50.55 o 
   3   3  11      134.96      133.89     12.79 o 
   4   3  11      240.94      221.62     21.73 o 
   5   3  11      486.39      534.20     34.50 o 
   6   3  11      914.48     1106.71     54.55 o 
   7   3  11      314.13      307.27     37.95 o 
   8   3  11      181.50      189.32     29.71 o 
  -9   4  11        3.62       15.85      9.09 o 
  -8   4  11       56.36       37.41     10.28 o 
  -7   4  11       70.02       56.60     13.40 o 
  -6   4  11       70.94       67.29     24.06 o 
  -5   4  11     1643.81     1382.11     49.20 o 
  -4   4  11      125.95       97.23     28.59 o 
  -3   4  11     1623.32     1854.82    119.07 o 
  -2   4  11      308.08      384.90     86.75 o 
  -1   4  11     9459.16     9621.15    232.10 o 
   0   4  11     1411.77     1452.97     55.35 o 
   1   4  11        1.53        5.76     15.58 o 
   2   4  11      721.02      656.68     60.68 o 
   3   4  11        2.38       11.26      2.53 o 
   4   4  11       94.36      439.72    105.57 o 
   5   4  11      382.33      414.48     48.70 o 
   6   4  11      602.26      622.61     59.32 o 
   7   4  11       83.94       50.39     14.91 o 
   8   4  11      218.71      171.79     22.14 o 
  -9   5  11      876.86      896.29    103.50 o 
  -8   5  11        8.43       15.36      7.83 o 
  -7   5  11      488.87      572.23    130.17 o 
  -6   5  11     2213.44     2399.07    119.32 o 
  -5   5  11        3.87       17.79      4.44 o 
  -4   5  11     1813.76     1949.89    207.95 o 
  -3   5  11      182.71      211.52     27.15 o 
  -2   5  11      349.95      328.80     22.58 o 
  -1   5  11      214.30      208.70     20.51 o 
   0   5  11     1866.35     1931.38     99.96 o 
   1   5  11        2.21       23.98     18.40 o 
   2   5  11     2390.40     2395.46    100.06 o 
   3   5  11     1489.55     1442.54     62.29 o 
   4   5  11      184.20      169.07     17.54 o 
   5   5  11       83.03       56.45     10.26 o 
   6   5  11       88.78       73.51     12.26 o 
   7   5  11        1.60       11.04      5.99 o 
   8   5  11       14.16       16.65     10.72 o 
  -9   6  11      100.47       77.06     15.81 o 
  -8   6  11      199.91      166.01     27.52 o 
  -7   6  11     1404.67     1531.33     70.14 o 
  -6   6  11      387.57      324.05     34.37 o 
  -5   6  11       90.50       80.97     15.85 o 
  -4   6  11      657.27      711.87     52.85 o 
  -3   6  11      180.22      199.16     20.39 o 
  -2   6  11     1327.94     1322.41     99.51 o 
  -1   6  11     2907.75     3204.82    118.33 o 
   0   6  11     3003.11     3057.45     77.77 o 
   1   6  11     1706.54     1610.69    125.61 o 
   2   6  11     1985.39     1962.89     53.71 o 
   3   6  11      570.20      617.38     39.32 o 
   4   6  11      184.23      389.98     43.77 o 
   5   6  11     1691.99     1647.37     94.78 o 
   6   6  11      850.52      838.19     54.67 o 
   7   6  11       53.72       58.02     11.73 o 
   8   6  11      111.74      118.52     19.65 o 
  -9   7  11       23.07       30.70     11.39 o 
  -8   7  11       45.28       39.20      9.92 o 
  -7   7  11       84.29       88.12     16.07 o 
  -6   7  11       72.98      103.21     36.60 o 
  -5   7  11      437.51      472.70     42.92 o 
  -4   7  11      202.89      225.97     26.59 o 
  -3   7  11     1229.92     1124.84     45.15 o 
  -2   7  11     1012.42     1024.67     35.48 o 
  -1   7  11     2027.43     1845.27     57.28 o 
   0   7  11        6.62       18.98      7.85 o 
   1   7  11      546.80      520.57     32.01 o 
   2   7  11      611.50      596.63     38.31 o 
   3   7  11      572.08      868.19     47.52 o 
   4   7  11      825.43      860.62     55.52 o 
   5   7  11       47.58       30.91      8.29 o 
   6   7  11      168.49      160.06     19.83 o 
   7   7  11      204.21      202.67     36.91 o 
   8   7  11      149.37      155.41     24.10 o 
  -9   8  11      274.40      241.28     35.25 o 
  -8   8  11      125.07       89.52     21.36 o 
  -7   8  11      859.29      812.42     65.88 o 
  -6   8  11       22.86       12.80      5.41 o 
  -5   8  11     1370.73     1421.06    178.42 o 
  -4   8  11     1552.83     1500.94    205.05 o 
  -3   8  11      195.68      164.73     25.86 o 
  -2   8  11      337.46      374.20     43.79 o 
  -1   8  11     1717.57     1853.43     67.01 o 
   0   8  11     1340.99     1419.13     51.42 o 
   1   8  11      278.45      236.53     21.86 o 
   2   8  11      707.89      626.67     34.47 o 
   3   8  11       67.77       58.84      9.41 o 
   4   8  11     1343.50     1231.35     68.31 o 
   5   8  11     2616.64     2522.26    125.72 o 
   6   8  11     1867.92     1945.86     80.37 o 
   7   8  11       90.35       92.72     19.48 o 
  -8   9  11      975.28      936.09    148.99 o 
  -7   9  11      379.68      407.82     65.38 o 
  -6   9  11      464.85      515.13     52.56 o 
  -5   9  11     1103.02     1218.34    145.23 o 
  -4   9  11       34.53       36.07      8.30 o 
  -3   9  11       18.70       15.89      5.00 o 
  -2   9  11     1786.01     1640.77     66.49 o 
  -1   9  11      102.23      100.93     23.86 o 
   0   9  11      996.05      948.39     58.52 o 
   1   9  11      158.14      162.43     21.07 o 
   2   9  11      112.79      118.49     24.52 o 
   3   9  11      142.89      109.91     15.82 o 
   4   9  11     1213.85     1120.30     54.29 o 
   5   9  11      911.60      995.05     50.11 o 
   6   9  11      308.74      308.63     50.94 o 
   7   9  11     1636.36     1649.28     96.82 o 
  -8  10  11        1.36       28.37     11.36 o 
  -7  10  11      579.17      748.08     77.41 o 
  -6  10  11       27.80       22.39      7.42 o 
  -5  10  11      103.47      119.78     63.59 o 
  -4  10  11      728.60      770.70     67.17 o 
  -3  10  11       10.46        7.93      6.15 o 
  -2  10  11      306.32      330.65     49.45 o 
  -1  10  11      959.48      899.88     55.80 o 
   0  10  11      163.03      172.83     21.45 o 
   1  10  11       97.68       77.28     17.26 o 
   2  10  11     1439.06     1503.16     88.76 o 
   3  10  11     1427.27     1697.19    139.59 o 
   4  10  11       32.55       34.65     20.70 o 
   5  10  11        6.33      266.54    173.04 o 
   6  10  11      635.11      522.04     43.86 o 
   7  10  11       88.08       58.59     16.88 o 
  -8  11  11     1038.32     1222.00     70.50 o 
  -7  11  11       85.64       38.98     11.19 o 
  -6  11  11      224.96      363.62     54.11 o 
  -5  11  11     3076.05     3355.39    363.84 o 
  -4  11  11      662.25      613.30     47.86 o 
  -3  11  11       19.14       21.75      6.56 o 
  -2  11  11      953.25     1035.24     61.34 o 
  -1  11  11      144.08      179.04     23.97 o 
   0  11  11       64.30      177.37    305.68 o 
   1  11  11     2910.40     3158.45    121.11 o 
   2  11  11        1.37       11.07      7.60 o 
   3  11  11       31.26       16.51      7.44 o 
   4  11  11      472.11      543.92     60.03 o 
   5  11  11      182.61      136.72     28.67 o 
   6  11  11       80.73       65.99     19.79 o 
  -7  12  11       90.10       56.35     16.72 o 
  -6  12  11        0.56       27.56      8.17 o 
  -5  12  11      238.28      313.85     50.04 o 
  -4  12  11       53.29       71.55     26.97 o 
  -3  12  11      707.93      622.29     48.81 o 
  -2  12  11       17.30       18.49      7.45 o 
  -1  12  11      271.61      288.00     31.80 o 
   0  12  11       16.30        4.37     10.67 o 
   1  12  11        9.58       19.11     10.58 o 
   2  12  11       73.46       51.89     14.62 o 
   3  12  11      191.65      209.01     33.74 o 
   4  12  11       23.60       30.69      8.89 o 
   5  12  11        2.67       79.65     49.75 o 
   6  12  11      475.03      538.81     46.39 o 
  -6  13  11        7.41        8.38     11.86 o 
  -5  13  11     1270.21     1497.68     85.65 o 
  -4  13  11      377.24      423.45     74.84 o 
  -3  13  11      649.00      690.35     77.26 o 
  -2  13  11     2884.45     2996.92    131.85 o 
  -1  13  11        1.49       19.32      7.23 o 
   0  13  11      317.90      470.23     54.70 o 
   1  13  11     1353.38     1298.70     67.60 o 
   2  13  11      574.12      575.94     49.14 o 
   3  13  11      488.09      509.31    106.67 o 
   4  13  11     1279.03     1420.80    128.47 o 
   5  13  11      250.67      258.78     36.38 o 
  -6  14  11       67.32       34.18     16.25 o 
  -5  14  11       56.61      127.45    108.48 o 
  -4  14  11      150.01      182.76     38.04 o 
  -3  14  11       87.51       43.61     10.97 o 
  -2  14  11      149.34      168.64     24.08 o 
  -1  14  11      123.89      123.39     20.90 o 
   0  14  11       10.33       28.40      6.87 o 
   1  14  11       27.72       31.39     11.33 o 
   2  14  11        0.20       25.00     10.74 o 
   3  14  11      126.76      145.84     28.97 o 
   4  14  11      119.98       46.83     20.22 o 
  -5  15  11      671.75      825.32    119.62 o 
  -4  15  11       58.72       84.57     30.79 o 
  -3  15  11      200.84      242.48     96.68 o 
  -2  15  11     1669.07     1669.52     74.69 o 
  -1  15  11      187.29      139.19     23.94 o 
   0  15  11      367.20      604.67    137.08 o 
   1  15  11     1737.59     1943.37    106.04 o 
   2  15  11      213.24      215.44     33.65 o 
   3  15  11       15.73       17.86      6.76 o 
   4  15  11      982.03      779.72     65.00 o 
  -4  16  11      235.24      304.63     42.05 o 
  -3  16  11        1.24       29.29     10.04 o 
  -2  16  11       99.47       81.15     38.70 o 
  -1  16  11      347.75      350.02     29.61 o 
   0  16  11       52.45       56.87     16.09 o 
   1  16  11        3.12       26.00     25.08 o 
   2  16  11       21.84       21.15      8.88 o 
  -1  17  11      141.95       67.61     30.94 o 
   0  17  11       87.93       78.04     25.05 o 
  -9   0  12      400.26      386.03     71.07 o 
  -8   0  12     4701.07     5670.95    445.85 o 
  -7   0  12     1238.55     1219.60    155.35 o 
  -6   0  12     1809.96     2071.91    128.49 o 
  -5   0  12      196.44      184.56     31.21 o 
  -4   0  12      166.91      146.19     33.85 o 
  -3   0  12     1394.04     1389.93     78.64 o 
  -2   0  12       94.71       84.44     13.41 o 
  -1   0  12      495.37      764.41     51.83 o 
   0   0  12     2511.93     3024.40    164.98 o 
   1   0  12     2741.24     2814.98    102.71 o 
   2   0  12      453.41      396.69     36.44 o 
   3   0  12        7.86        6.71     15.14 o 
   4   0  12     2531.10     2641.20    119.48 o 
   5   0  12     2132.60     2423.96    469.60 o 
   6   0  12     3217.96     3571.09    191.46 o 
   7   0  12      211.61      237.99     35.75 o 
   8   0  12      678.71      706.50     54.21 o 
  -9   1  12      889.10     1084.13     64.27 o 
  -8   1  12       11.83       23.11      8.14 o 
  -7   1  12        0.02       14.57      7.98 o 
  -6   1  12       80.20      209.85     82.37 o 
  -5   1  12      501.34      513.28     38.23 o 
  -4   1  12       99.41       95.98     11.50 o 
  -3   1  12       11.93       12.12      4.11 o 
  -2   1  12      410.69      343.30     33.49 o 
  -1   1  12       14.27       36.12      5.05 o 
   0   1  12      406.26      381.83     22.73 o 
   1   1  12       54.68       44.83      8.74 o 
   2   1  12      720.95      582.50     47.11 o 
   3   1  12      805.18      693.87     48.47 o 
   4   1  12      441.57      503.17     30.61 o 
   5   1  12       81.83      668.45     56.65 o 
   6   1  12      267.85      209.25     26.05 o 
   7   1  12      138.41      128.17     21.22 o 
   8   1  12       34.32       25.96      6.97 o 
  -9   2  12       46.62       16.41     21.87 o 
  -8   2  12     1002.84     1185.45     72.76 o 
  -7   2  12      333.20      356.04     43.66 o 
  -6   2  12     1705.16     1851.18     88.37 o 
  -5   2  12     2311.95     2597.16    178.86 o 
  -4   2  12      201.62      206.40     20.89 o 
  -3   2  12      862.26     1150.27    233.79 o 
  -2   2  12     2653.97     2506.76     75.75 o 
  -1   2  12      758.87      788.15     46.89 o 
   0   2  12     1520.95     1557.73    108.68 o 
   1   2  12      877.32      870.66     58.97 o 
   2   2  12      197.53      182.19     17.33 o 
   3   2  12     1196.74     1355.73     51.70 o 
   4   2  12      114.94      177.44     21.17 o 
   5   2  12       46.00       52.65      9.99 o 
   6   2  12     1538.16     1676.25     66.07 o 
   7   2  12      830.31      832.92     32.07 o 
   8   2  12      482.75      486.19     35.45 o 
  -9   3  12      635.86      647.11     24.10 o 
  -8   3  12        1.55       24.60     11.15 o 
  -7   3  12       99.08       90.44     16.14 o 
  -6   3  12      536.75      942.17    196.50 o 
  -5   3  12     1663.85     2138.18    201.00 o 
  -4   3  12        9.42        6.32     11.41 o 
  -3   3  12      676.67      550.82     65.22 o 
  -2   3  12      747.51      716.40     49.97 o 
  -1   3  12       33.31      178.91     18.20 o 
   0   3  12     2287.24     2322.02    128.32 o 
   1   3  12     1068.83     1104.50     45.99 o 
   2   3  12      281.65      206.12     21.78 o 
   3   3  12        2.55       26.11      7.63 o 
   4   3  12      816.28      803.76     43.55 o 
   5   3  12       94.20      215.65     34.42 o 
   6   3  12      419.66      451.87     24.00 o 
   7   3  12      102.27       88.14     16.20 o 
   8   3  12       18.01       26.07     10.16 o 
  -9   4  12      107.54      137.41     22.38 o 
  -8   4  12       94.91       88.79     14.98 o 
  -7   4  12        2.55       13.48      8.13 o 
  -6   4  12     1012.31     1102.83     64.14 o 
  -5   4  12     2238.01     2361.19     84.79 o 
  -4   4  12      224.77      176.91     41.28 o 
  -3   4  12      329.67      322.29     32.42 o 
  -2   4  12      983.26     1022.52     37.29 o 
  -1   4  12      336.82      403.34     30.67 o 
   0   4  12      592.02      676.51     43.07 o 
   1   4  12     1080.44      929.68     29.95 o 
   2   4  12      391.30      333.75     28.00 o 
   3   4  12     2542.68     2627.81     83.64 o 
   4   4  12     1256.39     1379.25    164.57 o 
   5   4  12       30.49       68.88     18.05 o 
   6   4  12     2398.52     2519.64     76.02 o 
   7   4  12       15.14       19.53      6.69 o 
   8   4  12        1.98       18.92      5.34 o 
  -9   5  12       54.39       34.32     16.75 o 
  -8   5  12        3.07       18.53     10.65 o 
  -7   5  12       21.87       21.89      9.18 o 
  -6   5  12     2756.86     3294.94    145.15 o 
  -5   5  12      842.19      994.29    119.20 o 
  -4   5  12       19.44       18.83      5.03 o 
  -3   5  12     1060.49      993.09    137.81 o 
  -2   5  12     2064.98     2030.33     66.84 o 
  -1   5  12        5.25      316.08    178.47 o 
   0   5  12     3372.65     3706.92    110.14 o 
   1   5  12     2234.89     2211.91    133.92 o 
   2   5  12      306.56      335.48     16.94 o 
   3   5  12     1020.29     1104.03     53.38 o 
   4   5  12      376.83      351.79     26.70 o 
   5   5  12      182.27      190.72     20.22 o 
   6   5  12      153.86      148.70     18.24 o 
   7   5  12      548.38      435.44     98.41 o 
   8   5  12       40.80       25.93     12.44 o 
  -9   6  12      110.11       65.40     14.52 o 
  -8   6  12      977.04      974.29     46.77 o 
  -7   6  12        1.75       17.72     11.03 o 
  -6   6  12     1472.54     1430.73     75.32 o 
  -5   6  12      112.18      131.32     20.01 o 
  -4   6  12      803.15      775.63     42.89 o 
  -3   6  12      318.27      332.27     31.61 o 
  -2   6  12        2.93        0.69      8.64 o 
  -1   6  12      271.62      295.68     28.84 o 
   0   6  12      540.27      510.32     39.27 o 
   1   6  12      383.52      344.78     26.57 o 
   2   6  12        8.78       19.99      5.05 o 
   3   6  12      518.59      498.44     31.52 o 
   4   6  12     2153.01     2378.83    109.54 o 
   5   6  12      155.41      221.42     33.71 o 
   6   6  12      135.79      119.26     14.85 o 
   7   6  12       13.70       27.63      7.40 o 
  -8   7  12      815.29      892.07     28.29 o 
  -7   7  12      125.09      127.66     43.29 o 
  -6   7  12     3360.46     4389.76    686.73 o 
  -5   7  12     1825.00     2114.19     96.47 o 
  -4   7  12      717.30      722.83     96.27 o 
  -3   7  12        8.92       20.76      9.89 o 
  -2   7  12       50.50       40.75      7.62 o 
  -1   7  12      438.82      566.02     69.31 o 
   0   7  12     1422.27     1717.46    168.13 o 
   1   7  12     1743.29     1723.80     65.41 o 
   2   7  12        6.41       16.68      4.95 o 
   3   7  12     3506.81     3561.70    159.27 o 
   4   7  12      142.85      161.43     19.54 o 
   5   7  12      376.47      408.34     40.56 o 
   6   7  12      403.89      382.59     34.74 o 
   7   7  12     1881.99     1826.84    119.56 o 
  -8   8  12        0.47       32.16     13.39 o 
  -7   8  12      979.62     1043.74     49.33 o 
  -6   8  12       34.84      146.92     82.80 o 
  -5   8  12       45.71       21.39      8.14 o 
  -4   8  12     2069.47     2267.62    253.41 o 
  -3   8  12      244.06      184.63     30.75 o 
  -2   8  12       61.99       52.99      9.54 o 
  -1   8  12      100.00      151.34     20.69 o 
   0   8  12      519.56      503.30     35.61 o 
   1   8  12       19.09       19.61     11.09 o 
   2   8  12      731.12      705.99     59.28 o 
   3   8  12        1.46       17.53      8.74 o 
   4   8  12      484.34      796.90    118.01 o 
   5   8  12      669.08      898.89     76.11 o 
   6   8  12       17.17       10.72      5.93 o 
   7   8  12       40.83       24.69     10.13 o 
  -8   9  12      374.39      379.52     50.00 o 
  -7   9  12       52.84       26.11     11.19 o 
  -6   9  12     1644.82     1777.03    154.10 o 
  -5   9  12     1179.83     1310.06    217.60 o 
  -4   9  12      481.93      476.62     57.72 o 
  -3   9  12      203.71      237.49     18.73 o 
  -2   9  12      579.41      553.52     46.51 o 
  -1   9  12        8.37       21.50      5.12 o 
   0   9  12      555.73      572.03     42.95 o 
   1   9  12      207.55      211.19     26.07 o 
   2   9  12        0.00        7.74     11.85 o 
   3   9  12      691.81      717.53     60.04 o 
   4   9  12     1035.19     1195.72     56.48 o 
   5   9  12      120.00      137.08     19.62 o 
   6   9  12      420.74      463.27     74.55 o 
   7   9  12      668.90      555.37     43.73 o 
  -7  10  12      875.70     1166.43     70.79 o 
  -6  10  12      265.53      280.99     41.42 o 
  -5  10  12      818.05     1015.98    230.65 o 
  -4  10  12     2247.13     2403.10    160.26 o 
  -3  10  12        5.50        9.13     13.72 o 
  -2  10  12      614.95      698.39     49.43 o 
  -1  10  12     1664.01     1758.16    101.04 o 
   0  10  12       33.45       40.50     13.03 o 
   1  10  12      105.60       99.64     24.50 o 
   2  10  12     2123.67     2072.59     93.42 o 
   3  10  12       15.74       16.29      7.38 o 
   4  10  12       20.12       12.50      6.59 o 
   5  10  12     1102.07     1279.06    121.00 o 
   6  10  12        7.67       24.95     13.08 o 
  -7  11  12       19.62       72.28     83.54 o 
  -6  11  12      625.86      752.54    118.46 o 
  -5  11  12      601.30      609.45     53.22 o 
  -4  11  12      521.12      498.38     44.93 o 
  -3  11  12       64.75       44.85      9.09 o 
  -2  11  12      468.16      471.01     40.89 o 
  -1  11  12      145.55      215.70     39.76 o 
   0  11  12      960.06      971.63     72.46 o 
   1  11  12        3.22        8.21      9.25 o 
   2  11  12        0.62        8.95      5.95 o 
   3  11  12      211.88      154.76     20.64 o 
   4  11  12      905.66     1037.92     68.17 o 
   5  11  12      185.27      169.64     28.66 o 
   6  11  12       22.68       39.43     26.95 o 
  -6  12  12        0.22       29.85     17.96 o 
  -5  12  12       27.78        9.24     13.12 o 
  -4  12  12     1603.66     1685.35    131.19 o 
  -3  12  12      170.89      153.87     22.09 o 
  -2  12  12        1.83       26.08     13.11 o 
  -1  12  12     2923.62     2897.38    143.06 o 
   0  12  12       61.14       69.94     13.70 o 
   1  12  12      136.50      174.40    112.67 o 
   2  12  12     2902.51     3180.34    159.85 o 
   3  12  12       31.90       25.64      7.30 o 
   4  12  12       15.40       30.02     14.16 o 
   5  12  12      794.62     1093.26     85.68 o 
  -6  13  12      200.89      177.01     30.57 o 
  -5  13  12       13.02       21.82     14.27 o 
  -4  13  12        3.34       12.06      9.01 o 
  -3  13  12       38.36       23.82     15.55 o 
  -2  13  12      127.03       89.92     25.27 o 
  -1  13  12      151.98      132.04     25.46 o 
   0  13  12       24.08       26.35      7.36 o 
   1  13  12       62.10       41.16      9.94 o 
   2  13  12       64.50       33.56     10.69 o 
   3  13  12      149.41      107.33     33.63 o 
   4  13  12       92.61      126.48     35.43 o 
  -5  14  12        4.70       22.72     16.31 o 
  -4  14  12     1906.89     3142.50    575.99 o 
  -3  14  12       47.76       26.63      8.18 o 
  -2  14  12        3.04       70.83     77.28 o 
  -1  14  12     1799.81     1828.74     81.66 o 
   0  14  12       81.01       54.79     14.37 o 
   1  14  12        1.65       -1.60     21.11 o 
   2  14  12     1616.49     1545.68     88.24 o 
   3  14  12       17.95       30.97     12.76 o 
   4  14  12       48.09       42.56     27.67 o 
  -4  15  12        0.01       21.70     10.97 o 
  -3  15  12      340.31      276.44     42.38 o 
  -2  15  12        0.64       11.23      7.15 o 
  -1  15  12        8.13       21.86     11.39 o 
   0  15  12       13.17       10.80      9.84 o 
   1  15  12        5.44       22.33      7.00 o 
   2  15  12       18.73       21.01     15.65 o 
  -2  16  12       28.59       81.16     62.49 o 
  -1  16  12     2439.53     2308.14    109.89 o 
   0  16  12        0.16        3.69      6.12 o 
   1  16  12        1.20       12.23     12.67 o 
  -9   1  13      730.00      773.25     63.99 o 
  -8   1  13     1367.25     1561.88    148.31 o 
  -7   1  13      451.86      475.50     54.01 o 
  -6   1  13      832.36      804.38     75.25 o 
  -5   1  13     1903.93     2248.89     84.19 o 
  -4   1  13      150.66      198.43     14.59 o 
  -3   1  13        2.77       76.78     69.43 o 
  -2   1  13     3354.06     3347.42    106.56 o 
  -1   1  13      638.42      604.60     38.83 o 
   0   1  13      226.73     1178.92    189.95 o 
   1   1  13     4317.84     4615.04    130.66 o 
   2   1  13       49.91       44.47      8.66 o 
   3   1  13       58.60       61.06     12.73 o 
   4   1  13     1841.36     1852.10    121.36 o 
   5   1  13     1118.49     1158.48     66.22 o 
   6   1  13       44.16       31.94      7.59 o 
   7   1  13     2280.31     2207.71     40.21 o 
  -9   2  13      102.02       86.69     28.56 o 
  -8   2  13      313.04      370.42     55.63 o 
  -7   2  13       90.22      172.37     58.09 o 
  -6   2  13      448.26      472.47     52.60 o 
  -5   2  13      500.48      648.73     68.50 o 
  -4   2  13      218.08      223.72     49.60 o 
  -3   2  13       38.22       48.49      9.04 o 
  -2   2  13      907.86      905.59     55.64 o 
  -1   2  13       31.58       29.27     13.23 o 
   0   2  13       15.89      123.68     34.21 o 
   1   2  13     1002.80      971.55     32.12 o 
   2   2  13      184.17      158.40     18.63 o 
   3   2  13       19.10       24.70      6.67 o 
   4   2  13      245.98      278.51     23.78 o 
   5   2  13      537.85      707.40     51.11 o 
   6   2  13       21.70       20.92      8.09 o 
   7   2  13       32.46       28.80      7.49 o 
  -9   3  13       88.26       71.26     36.13 o 
  -8   3  13      952.38     1061.75     63.85 o 
  -7   3  13      564.70      537.36     44.61 o 
  -6   3  13       60.06       75.84     16.80 o 
  -5   3  13     2031.74     2190.89     82.73 o 
  -4   3  13     3010.50     3057.31    111.88 o 
  -3   3  13     1063.60     1071.86     58.56 o 
  -2   3  13     2268.49     2204.16     72.29 o 
  -1   3  13      228.12      387.41     32.91 o 
   0   3  13      865.29     1237.07    125.25 o 
   1   3  13     2733.31     2455.43     78.21 o 
   2   3  13      121.28       67.82     24.99 o 
   3   3  13      470.30      545.41     36.03 o 
   4   3  13     1253.31     1393.79     68.28 o 
   5   3  13      444.71      447.60     33.36 o 
   6   3  13      153.41      155.50     19.02 o 
   7   3  13     1027.20     1020.61     68.27 o 
  -8   4  13       56.35       41.29     19.68 o 
  -7   4  13      352.70      388.08     25.67 o 
  -6   4  13      168.00      196.93     18.93 o 
  -5   4  13      659.96      763.95     56.02 o 
  -4   4  13      845.48      817.04    101.24 o 
  -3   4  13      223.61      183.74     55.28 o 
  -2   4  13     2725.34     2782.31    102.66 o 
  -1   4  13     2223.60     1956.47     73.99 o 
   0   4  13      125.35       81.77     23.01 o 
   1   4  13       63.75       57.46     10.28 o 
   2   4  13      725.87      780.80     47.84 o 
   3   4  13      320.23      416.67     40.03 o 
   4   4  13       39.61       36.90     13.09 o 
   5   4  13      206.68      546.45     54.87 o 
   6   4  13       11.81       23.26      9.23 o 
   7   4  13       13.44       17.92      4.77 o 
  -8   5  13      567.31      571.57     46.10 o 
  -7   5  13       45.11       55.28     22.73 o 
  -6   5  13       57.15       53.29     10.98 o 
  -5   5  13     2067.62     2215.49    191.11 o 
  -4   5  13      908.37     1043.97    189.41 o 
  -3   5  13      165.11      136.42     22.67 o 
  -2   5  13      321.72      363.50     36.04 o 
  -1   5  13      389.42      414.84     37.19 o 
   0   5  13      106.31      451.49    121.15 o 
   1   5  13     2336.52     2452.13     94.62 o 
   2   5  13      679.92      740.33     27.31 o 
   3   5  13        0.26       22.77      6.42 o 
   4   5  13      125.80      153.16     20.49 o 
   5   5  13      203.16      179.82     20.15 o 
   6   5  13      127.79      128.44     18.09 o 
   7   5  13      676.95      587.93     35.08 o 
  -8   6  13      727.27      847.25     61.28 o 
  -7   6  13     1362.82     1625.76     73.06 o 
  -6   6  13       70.85       46.54     18.81 o 
  -5   6  13      878.23      894.57     66.86 o 
  -4   6  13     1462.71     1504.40     85.73 o 
  -3   6  13       27.33       26.89      6.07 o 
  -2   6  13        8.19       45.89      8.56 o 
  -1   6  13     1487.57     1597.97     61.37 o 
   0   6  13      112.65      239.98    169.59 o 
   1   6  13     1562.04     1724.76     64.17 o 
   2   6  13     2274.34     2544.22     95.00 o 
   3   6  13      937.90     1148.55     68.52 o 
   4   6  13        9.63       18.51      6.03 o 
   5   6  13       15.43       14.91     10.66 o 
   6   6  13        2.42       15.20      5.40 o 
   7   6  13       16.89       24.98      8.69 o 
  -8   7  13       56.98       25.86      5.78 o 
  -7   7  13       82.81      101.12     22.01 o 
  -6   7  13      513.27      581.80    106.60 o 
  -5   7  13      183.44      172.64     20.58 o 
  -4   7  13      883.19      891.93    128.44 o 
  -3   7  13      630.29      590.74     49.38 o 
  -2   7  13     1413.33     1592.67     59.07 o 
  -1   7  13      374.58      372.59     29.33 o 
   0   7  13      285.37      274.21     29.36 o 
   1   7  13      166.50      216.34     59.07 o 
   2   7  13     1260.41     1132.86     83.37 o 
   3   7  13       20.81       18.34      7.90 o 
   4   7  13        1.42       31.40      9.71 o 
   5   7  13     1027.27     1156.47     61.39 o 
   6   7  13      216.09      313.59    110.10 o 
  -7   8  13      492.37      594.53     46.62 o 
  -6   8  13      134.46      108.58     21.49 o 
  -5   8  13     2272.66     2670.81    370.34 o 
  -4   8  13      967.39     1349.84    143.79 o 
  -3   8  13      215.90      228.93     52.42 o 
  -2   8  13      161.39      175.08     40.58 o 
  -1   8  13      771.36      904.21     82.45 o 
   0   8  13      315.69      320.42     29.85 o 
   1   8  13      422.56      406.62     37.40 o 
   2   8  13     1160.22     1093.84     66.19 o 
   3   8  13        1.37       23.43      7.40 o 
   4   8  13      190.64      248.60     46.92 o 
   5   8  13      213.96      200.37     30.97 o 
   6   8  13       27.75       28.66      9.97 o 
  -7   9  13        6.29       18.95     10.15 o 
  -6   9  13      331.45      437.01     77.24 o 
  -5   9  13        2.04       23.35      7.11 o 
  -4   9  13      244.63      239.02     38.70 o 
  -3   9  13     1069.42     1189.44     82.97 o 
  -2   9  13      795.27      768.42     57.97 o 
  -1   9  13      308.08      369.61     39.91 o 
   0   9  13     1130.36     1233.99     64.95 o 
   1   9  13        1.05       17.15      7.91 o 
   2   9  13       21.84       19.89      6.53 o 
   3   9  13     1009.47     1032.19     45.06 o 
   4   9  13        8.04       36.45     14.65 o 
   5   9  13       49.27       45.01     20.08 o 
   6   9  13     1258.19     1293.28     67.57 o 
  -7  10  13      491.72      606.41     45.03 o 
  -6  10  13      204.38      223.35     30.10 o 
  -5  10  13      777.52      940.21    143.82 o 
  -4  10  13      188.80      187.67     18.73 o 
  -3  10  13      228.14      192.74     26.16 o 
  -2  10  13      172.97      173.95     25.00 o 
  -1  10  13      834.95      935.55     57.90 o 
   0  10  13       31.89       19.56     10.00 o 
   1  10  13      114.31      129.70     24.41 o 
   2  10  13      264.72      242.73     28.88 o 
   3  10  13      722.09      849.07     89.99 o 
   4  10  13        8.25      112.14    124.34 o 
   5  10  13       29.48       12.84      8.58 o 
  -6  11  13     1793.21     2147.82    183.08 o 
  -5  11  13       67.81       51.28     13.40 o 
  -4  11  13       84.54       83.91     33.36 o 
  -3  11  13      237.32      173.65     24.29 o 
  -2  11  13      105.45       67.21     16.49 o 
  -1  11  13        4.10      240.35     54.82 o 
   0  11  13     3498.71     3718.92    127.34 o 
   1  11  13     1316.47     1215.33     85.77 o 
   2  11  13      155.53      149.85     21.45 o 
   3  11  13      996.96     1051.34    110.17 o 
   4  11  13        4.93       25.78     12.91 o 
   5  11  13        1.26       17.38     12.43 o 
  -5  12  13      672.36      731.58     59.98 o 
  -4  12  13      299.26      240.80     50.65 o 
  -3  12  13      178.48      156.83     26.96 o 
  -2  12  13       14.84       19.72      8.47 o 
  -1  12  13        2.30       30.05     16.27 o 
   0  12  13       23.11       19.42      9.68 o 
   1  12  13       26.48       15.59     10.44 o 
   2  12  13       17.60       29.02      9.81 o 
   3  12  13       14.62       17.92      9.48 o 
   4  12  13        3.42       51.03     18.12 o 
  -5  13  13      363.57      395.76     65.03 o 
  -4  13  13        5.30       24.05      6.27 o 
  -3  13  13      615.01      528.48     40.94 o 
  -2  13  13       99.50       96.02     17.50 o 
  -1  13  13       87.51      259.38     92.41 o 
   0  13  13     2115.15     2394.09    105.44 o 
   1  13  13       61.31       56.84     13.73 o 
   2  13  13      103.01       68.00     20.48 o 
   3  13  13     1979.83     1702.52    123.47 o 
  -4  14  13        8.45       29.36     16.17 o 
  -3  14  13       21.23       15.46      7.52 o 
  -2  14  13      231.27      161.60     27.05 o 
  -1  14  13       15.46       17.89      8.11 o 
   0  14  13       21.20       15.69      5.58 o 
   1  14  13        4.42       20.74      9.20 o 
   2  14  13        3.35       15.79      8.34 o 
  -2  15  13      114.28      122.51     22.32 o 
  -1  15  13       98.35      414.51    140.21 o 
   0  15  13     2665.63     2628.73    125.11 o 
  -8   0  14       22.73       17.26     13.86 o 
  -7   0  14      893.75     1319.11    106.13 o 
  -6   0  14       33.64       53.57     24.19 o 
  -5   0  14      308.13      295.63     59.61 o 
  -4   0  14     3996.58     4113.83    265.79 o 
  -3   0  14     1710.17     1646.62    106.78 o 
  -2   0  14      192.01      414.78     62.34 o 
  -1   0  14     4136.47     4603.92    302.33 o 
   1   0  14     2466.09     2548.30    130.84 o 
   2   0  14      634.67      690.87     57.94 o 
   3   0  14       28.07       22.12      8.75 o 
   4   0  14      350.01      352.29     53.69 o 
   5   0  14     4669.23     5399.02    172.28 o 
   6   0  14       91.15       59.54     23.56 o 
   7   0  14      351.88      345.82     32.77 o 
  -8   1  14        0.28       11.84     15.26 o 
  -7   1  14      155.02      190.58     37.87 o 
  -6   1  14      112.93       85.64     25.12 o 
  -5   1  14      146.07      137.98     28.84 o 
  -4   1  14      559.96      520.98     58.24 o 
  -3   1  14        5.50       14.30      7.54 o 
  -2   1  14       13.33       13.81     17.14 o 
  -1   1  14       92.23      126.03     18.28 o 
   0   1  14      107.31      106.87     21.32 o 
   1   1  14       32.75       20.51      4.50 o 
   2   1  14      340.32      280.26     22.00 o 
   3   1  14      153.03      330.15     65.66 o 
   4   1  14      251.47      386.68     40.31 o 
   5   1  14        0.10       16.83      5.81 o 
   6   1  14       30.87       36.41      7.79 o 
   7   1  14        0.78       20.31      5.78 o 
  -8   2  14        2.34       40.61     12.52 o 
  -7   2  14     1080.60     1231.82     92.05 o 
  -6   2  14      667.98      764.74     78.53 o 
  -5   2  14      466.88      435.92     60.52 o 
  -4   2  14     3038.19     3711.23    389.04 o 
  -3   2  14      688.35      697.64     59.49 o 
  -2   2  14      341.84      499.89     39.42 o 
  -1   2  14     2745.76     2803.54     99.09 o 
   0   2  14       60.87       35.53      7.52 o 
   1   2  14        6.51       16.37      3.67 o 
   2   2  14     1631.89     1684.88     67.74 o 
   3   2  14        4.88       19.20      5.63 o 
   4   2  14       13.64       63.76     11.79 o 
   5   2  14     2070.76     2186.03     93.21 o 
   6   2  14      121.31       73.74     12.88 o 
   7   2  14        0.93       11.60      6.69 o 
  -8   3  14       11.60       22.86      6.68 o 
  -7   3  14        0.52       33.57     14.30 o 
  -6   3  14      222.93      282.39     41.03 o 
  -5   3  14      819.15      854.59     64.82 o 
  -4   3  14       53.77       41.75     12.19 o 
  -3   3  14      694.84      522.32     75.39 o 
  -2   3  14       60.89       59.87     11.64 o 
  -1   3  14        7.17      181.44     26.27 o 
   0   3  14     1230.16     1281.58    131.17 o 
   1   3  14       53.18       39.72      9.76 o 
   2   3  14       41.07       30.54      7.14 o 
   3   3  14       33.21       42.93     13.54 o 
   4   3  14      127.00      164.49     20.73 o 
   5   3  14      574.19      555.68     41.18 o 
   6   3  14      386.59      417.34     34.26 o 
  -8   4  14       11.98       42.69     12.36 o 
  -7   4  14      749.79      837.00     37.01 o 
  -6   4  14      385.08      442.23     43.28 o 
  -5   4  14      182.63      147.87     36.37 o 
  -4   4  14     1896.98     2133.60    286.24 o 
  -3   4  14      288.07      307.60     28.16 o 
  -2   4  14       46.29       91.01     17.66 o 
  -1   4  14      717.34      778.94     32.76 o 
   0   4  14      357.09      301.37     27.96 o 
   1   4  14       49.15       45.22     16.06 o 
   2   4  14     3160.56     3438.89    131.63 o 
   3   4  14      106.83       72.91     14.04 o 
   4   4  14       31.78       45.64      9.47 o 
   5   4  14      596.76      673.59     48.46 o 
   6   4  14       30.18       22.46      6.53 o 
  -8   5  14       85.15       95.20     24.23 o 
  -7   5  14      377.47      405.72    118.39 o 
  -6   5  14     1181.98     1266.24     61.73 o 
  -5   5  14      730.45      656.16     83.13 o 
  -4   5  14      238.52      173.01     23.98 o 
  -3   5  14     1086.95     1096.34     75.44 o 
  -2   5  14      429.62      307.41     31.66 o 
  -1   5  14        6.95      110.88     33.39 o 
   0   5  14      956.33     1009.56     93.85 o 
   1   5  14      898.30      915.03     54.56 o 
   2   5  14       33.93       21.44      9.06 o 
   3   5  14      480.66      530.08     42.31 o 
   4   5  14      895.44      969.97     43.41 o 
   5   5  14        0.33       23.41      6.86 o 
   6   5  14      214.70      237.65     24.26 o 
  -7   6  14      269.61      316.33     31.58 o 
  -6   6  14        9.62       27.03     14.54 o 
  -5   6  14      238.73      245.51     42.51 o 
  -4   6  14       88.02       76.29     14.78 o 
  -3   6  14      423.22      398.03     44.33 o 
  -2   6  14      151.55      199.20     26.26 o 
  -1   6  14      812.41      886.19     52.50 o 
   0   6  14      158.59      132.49     18.98 o 
   1   6  14       25.13       21.04      9.57 o 
   2   6  14      649.61      605.75     51.17 o 
   3   6  14     1435.89     1313.95     62.44 o 
   4   6  14      110.81      111.25     18.25 o 
   5   6  14       22.16       38.36     19.44 o 
   6   6  14       62.83       33.56      9.61 o 
  -7   7  14       41.15       35.22     10.19 o 
  -6   7  14      671.83      713.43     58.35 o 
  -5   7  14      515.85      500.60     51.24 o 
  -4   7  14      724.64      775.15     65.94 o 
  -3   7  14      481.42      537.71     43.06 o 
  -2   7  14      663.02      616.85     54.11 o 
  -1   7  14       14.41      232.20     69.14 o 
   0   7  14     2472.54     2683.95    119.25 o 
   1   7  14     1329.60     1402.22     65.33 o 
   2   7  14      121.23      102.55     17.44 o 
   3   7  14      623.44      572.76     47.86 o 
   4   7  14      369.68      528.84     63.35 o 
   5   7  14        9.22       15.54     15.13 o 
   6   7  14      523.36      597.87     55.00 o 
  -7   8  14        3.75       18.43      6.00 o 
  -6   8  14       74.62       43.68     13.86 o 
  -5   8  14      824.40      794.49     33.48 o 
  -4   8  14       15.27       26.75      7.26 o 
  -3   8  14      503.80      493.79     40.33 o 
  -2   8  14      152.77      146.76     21.47 o 
  -1   8  14      236.68      248.75     34.64 o 
   0   8  14      344.57      337.18     42.59 o 
   1   8  14      358.27      320.52     41.71 o 
   2   8  14       17.56       20.38      7.85 o 
   3   8  14      739.71      728.36     59.89 o 
   4   8  14       36.63       30.76     11.68 o 
   5   8  14       11.11       21.96      8.95 o 
  -6   9  14      581.35      574.69     51.10 o 
  -5   9  14      663.35      672.63     55.34 o 
  -4   9  14       31.56       15.75     15.83 o 
  -3   9  14      400.73      321.60     32.42 o 
  -2   9  14       10.89       13.29      4.52 o 
  -1   9  14       49.98      111.00     26.22 o 
   0   9  14      911.88     1105.73     43.95 o 
   1   9  14      881.46      807.21     48.58 o 
   2   9  14       45.46       36.84      8.23 o 
   3   9  14      902.76      854.63     48.79 o 
   4   9  14      303.56      255.24     28.29 o 
   5   9  14        0.07      163.66     99.44 o 
  -6  10  14      115.24       85.03     20.76 o 
  -5  10  14      998.06     1139.83    155.73 o 
  -4  10  14       28.82       22.74     11.41 o 
  -3  10  14     1667.23     1628.81    156.26 o 
  -2  10  14      134.68      101.43     19.02 o 
  -1  10  14       63.76       48.54     15.67 o 
   0  10  14      143.91      267.43     54.91 o 
   1  10  14     1059.03     1130.62     88.44 o 
   2  10  14      158.03      148.63     24.43 o 
   3  10  14       52.56       39.46     17.21 o 
   4  10  14      556.18      511.10    148.42 o 
  -5  11  14      123.06      102.02     29.36 o 
  -4  11  14        5.36       19.73      8.22 o 
  -3  11  14       22.59       24.19      8.84 o 
  -2  11  14       99.13       95.10     15.78 o 
  -1  11  14       12.88       13.90     15.35 o 
   0  11  14       30.68       60.88     19.96 o 
   1  11  14      840.62      843.90     41.81 o 
   2  11  14      139.37       96.87     19.87 o 
   3  11  14      357.82      306.04     38.32 o 
   4  11  14      160.00      155.14     27.96 o 
  -4  12  14      304.27      326.31     47.88 o 
  -3  12  14      303.91      242.07     37.90 o 
  -2  12  14      366.00      292.96     30.11 o 
  -1  12  14       71.57      163.30     30.63 o 
   0  12  14      642.36      636.01     50.19 o 
   1  12  14     1164.04     1215.51     67.88 o 
   2  12  14      109.87       91.83     17.04 o 
   3  12  14      208.64      161.67     33.72 o 
  -3  13  14       85.30       52.28     16.00 o 
  -2  13  14       35.32       23.62      6.11 o 
  -1  13  14        2.69       30.32      8.03 o 
   0  13  14       58.52       39.78      8.95 o 
   1  13  14       51.73       49.85     14.16 o 
   2  13  14      145.37       99.39     28.39 o 
  -1  14  14      348.92      505.15     37.46 o 
  -7   1  15       20.09       21.80      8.19 o 
  -6   1  15      729.38      854.67     63.68 o 
  -5   1  15      170.06      133.59     30.16 o 
  -4   1  15      131.44       60.42     23.98 o 
  -3   1  15     2540.94     2513.77    149.51 o 
  -2   1  15      868.64      892.04     66.37 o 
  -1   1  15       49.49      181.04     68.80 o 
   0   1  15     1684.38     1773.60    107.76 o 
   1   1  15       21.70       29.84      9.32 o 
   2   1  15        1.78       16.73      5.66 o 
   3   1  15     2321.44     2327.26     80.04 o 
   4   1  15       36.06       23.23      5.48 o 
   5   1  15      179.35      232.59     35.02 o 
   6   1  15     1470.78     1524.71     53.56 o 
  -7   2  15      260.28      295.45     44.52 o 
  -6   2  15      248.04      358.90    106.28 o 
  -5   2  15      168.02      144.29     29.95 o 
  -4   2  15     1057.60     1096.88     68.30 o 
  -3   2  15       68.44       28.62     19.43 o 
  -2   2  15       89.80       63.40     26.26 o 
  -1   2  15      140.01      151.63     21.97 o 
   0   2  15      117.84      107.16     19.41 o 
   1   2  15      219.65      193.51     24.97 o 
   2   2  15      384.73      386.31     43.56 o 
   3   2  15      316.09      260.42     23.69 o 
   4   2  15      154.20      461.02     88.01 o 
   5   2  15       25.86       27.00      6.99 o 
   6   2  15       28.78       30.35      7.29 o 
  -7   3  15       16.27       26.38      9.56 o 
  -6   3  15     1640.93     1930.29    131.54 o 
  -5   3  15       30.56       15.90     16.29 o 
  -4   3  15       76.76       74.96     23.09 o 
  -3   3  15     1603.82     1842.96    255.89 o 
  -2   3  15       24.31      159.55     31.23 o 
  -1   3  15     1871.93     1682.94    205.26 o 
   0   3  15      255.64      197.96     33.82 o 
   1   3  15       17.54       15.48      6.40 o 
   2   3  15       17.25       16.34     11.15 o 
   3   3  15     1586.78     1546.54     56.67 o 
   4   3  15       50.55       49.53     13.64 o 
   5   3  15       11.00       35.28      8.96 o 
   6   3  15      701.28      730.94     45.35 o 
  -7   4  15      288.21      291.69     37.34 o 
  -6   4  15       81.81      113.39     28.86 o 
  -5   4  15      716.79      751.87     77.04 o 
  -4   4  15     3314.70     3636.09    312.35 o 
  -3   4  15       97.78       89.57     22.24 o 
  -2   4  15      185.46       95.17     29.85 o 
  -1   4  15       55.11       46.63     11.84 o 
   0   4  15      199.01      211.13     26.74 o 
   1   4  15      475.61      538.67     42.99 o 
   2   4  15     1096.40     1077.06     51.17 o 
   3   4  15       18.12       21.97      6.65 o 
   4   4  15      290.88      422.89     83.52 o 
   5   4  15      105.63      105.05     16.38 o 
  -7   5  15      306.33      240.46     69.36 o 
  -6   5  15     1001.49      999.67     63.05 o 
  -5   5  15      407.65      389.63     70.77 o 
  -4   5  15       67.46       31.73      8.78 o 
  -3   5  15      716.30      631.30     69.10 o 
  -2   5  15       36.79       26.97      9.53 o 
  -1   5  15      209.80      220.96     27.76 o 
   0   5  15      444.79      459.42     42.61 o 
   1   5  15       96.76       46.32     18.46 o 
   2   5  15       46.29       43.86     12.19 o 
   3   5  15      412.14      451.52     38.96 o 
   4   5  15       41.63       22.60     20.82 o 
   5   5  15      225.14      209.52     30.33 o 
  -7   6  15      321.89      362.00     61.30 o 
  -6   6  15      129.26      134.31     36.19 o 
  -5   6  15      465.46      526.32     46.48 o 
  -4   6  15     1357.65     1519.56    234.18 o 
  -3   6  15        8.50       36.63     11.40 o 
  -2   6  15      404.34      456.52     67.32 o 
  -1   6  15      578.71      588.06     46.57 o 
   1   6  15     2740.38     2824.74    128.48 o 
   2   6  15     1748.02     1869.73     67.11 o 
   3   6  15      293.96      324.03     34.68 o 
   4   6  15       24.44       26.10      7.00 o 
   5   6  15      137.55      101.38     26.61 o 
  -6   7  15       20.83       18.93      9.27 o 
  -5   7  15      198.32      205.72     41.22 o 
  -4   7  15      442.46      420.39     44.45 o 
  -3   7  15      339.63      316.75     32.87 o 
  -2   7  15        2.96       20.27      7.30 o 
  -1   7  15      245.04      289.27     30.88 o 
   0   7  15      155.21      143.42     28.98 o 
   1   7  15     1410.70     1463.68     57.55 o 
   2   7  15        1.60       21.35      6.15 o 
   3   7  15       25.07       27.58     10.45 o 
   4   7  15      734.86      826.46     41.68 o 
   5   7  15      253.63      230.84     66.00 o 
  -6   8  15        0.41       10.94      5.73 o 
  -5   8  15      327.71      334.80     31.77 o 
  -4   8  15      873.54     1057.09     83.65 o 
  -3   8  15       54.10       43.45     10.20 o 
  -2   8  15      579.97      523.98     56.97 o 
  -1   8  15      133.64      154.98     22.52 o 
   0   8  15        7.51       70.18     15.45 o 
   1   8  15     1797.80     1692.76    182.97 o 
   2   8  15     1202.25     1116.10     52.10 o 
   3   8  15        2.16       14.89      9.94 o 
   4   8  15      122.44       86.68     18.55 o 
  -5   9  15      378.38      341.21     41.33 o 
  -4   9  15     1070.66     1118.40    206.37 o 
  -3   9  15        0.09       12.46      5.21 o 
  -2   9  15     1079.52     1064.57     91.28 o 
  -1   9  15      381.38      357.72     34.12 o 
   0   9  15       32.12       26.94      8.45 o 
   1   9  15      351.50      348.94     35.49 o 
   2   9  15       47.80       27.31     11.11 o 
   3   9  15       33.33       38.19     10.37 o 
   4   9  15     1065.05     1044.38     45.51 o 
  -5  10  15      289.70      244.36     29.20 o 
  -4  10  15      398.46      414.18     41.58 o 
  -3  10  15       36.24       31.16      8.50 o 
  -2  10  15       11.13       24.66      5.74 o 
  -1  10  15        6.29       31.22      9.11 o 
   0  10  15        9.52       24.98      9.08 o 
   1  10  15      115.13       88.28     34.64 o 
   2  10  15     1182.30     1339.27     79.58 o 
   3  10  15       14.73       19.21      7.79 o 
  -4  11  15       52.01       31.83     10.70 o 
  -3  11  15       36.38       25.37      9.24 o 
  -2  11  15      349.59      379.46     35.31 o 
  -1  11  15      304.93      281.10     31.27 o 
   0  11  15      276.27      264.66     32.03 o 
   1  11  15      815.32      963.20     59.12 o 
   2  11  15      970.26      925.92     79.09 o 
  -2  12  15       69.14       47.38     12.66 o 
  -1  12  15      120.79      107.84     18.31 o 
   0  12  15      244.78      239.81     28.39 o 
   1  12  15        8.40       21.04      5.20 o 
  -6   0  16       96.88       83.54     29.58 o 
  -5   0  16     1472.73     1726.26    135.55 o 
  -4   0  16      359.79      425.82     69.07 o 
  -3   0  16      463.07      422.27     72.29 o 
  -2   0  16     1832.61     1778.20    113.35 o 
  -1   0  16       36.33       93.93     38.69 o 
   0   0  16       37.64       53.24     29.57 o 
   1   0  16      430.62      354.67     56.21 o 
   2   0  16     1704.32     1698.84    141.45 o 
   3   0  16     1221.19     1135.57     94.16 o 
   4   0  16      952.30      917.58    199.87 o 
   5   0  16        3.07       15.98      8.17 o 
  -6   1  16        0.46       27.87      7.98 o 
  -5   1  16       30.33       49.58     18.09 o 
  -4   1  16      238.49      238.64     42.49 o 
  -3   1  16      167.70      125.86     24.60 o 
  -2   1  16      198.15      152.07     28.26 o 
  -1   1  16      581.93      501.79     56.59 o 
   0   1  16       57.16       54.74     16.32 o 
   1   1  16       79.35       63.01     21.56 o 
   2   1  16       73.55       45.00      9.59 o 
   3   1  16      204.49      167.97     27.48 o 
   4   1  16      124.70       93.52     13.63 o 
   5   1  16        1.02       32.38     11.11 o 
  -6   2  16        3.89       19.36      9.06 o 
  -5   2  16     1748.47     1832.97    101.62 o 
  -4   2  16      676.42      778.72     82.26 o 
  -3   2  16      656.17      691.21     70.53 o 
  -2   2  16     1117.75      950.51     74.44 o 
  -1   2  16       10.29       65.02     32.71 o 
   0   2  16     1298.67     1290.03     61.91 o 
   1   2  16      488.16      486.70     42.53 o 
   2   2  16      325.16      272.33     33.01 o 
   3   2  16      391.92      388.79     34.50 o 
   4   2  16     1194.84     1194.67     66.31 o 
   5   2  16       46.86       52.00     11.25 o 
  -6   3  16      229.54      285.07     41.31 o 
  -5   3  16      498.21      498.67     54.28 o 
  -4   3  16     1196.95     1168.41     71.33 o 
  -3   3  16      678.80      648.52     66.24 o 
  -2   3  16        8.52       42.07     14.21 o 
  -1   3  16      329.04      372.78     54.70 o 
   0   3  16      304.39      298.33     26.48 o 
   1   3  16      174.39      173.04     35.34 o 
   2   3  16       20.42        9.72      7.88 o 
   3   3  16      493.52      465.51     41.80 o 
   4   3  16        7.31        8.74      6.90 o 
   5   3  16      223.42      361.25     79.24 o 
  -6   4  16       49.34       40.96     43.59 o 
  -5   4  16     1087.34     1141.17     75.18 o 
  -4   4  16       60.67       59.70     22.27 o 
  -3   4  16      179.69      116.41     24.59 o 
  -2   4  16     1323.41     1486.27     68.79 o 
  -1   4  16       26.43       36.93     13.53 o 
   0   4  16     1471.64     1775.73     65.45 o 
   1   4  16      866.41      838.95     71.34 o 
   2   4  16       49.30       39.00     13.48 o 
   3   4  16      442.32      451.01     39.21 o 
   4   4  16      486.42      546.45     51.19 o 
  -6   5  16      399.15      339.04     50.95 o 
  -5   5  16      151.46      135.16     24.94 o 
  -4   5  16      100.32       81.87     24.21 o 
  -3   5  16     1796.17     2010.09    173.77 o 
  -2   5  16      347.45      312.41     42.03 o 
  -1   5  16       41.65       45.83     14.09 o 
   0   5  16      798.35      891.39     54.34 o 
   1   5  16      432.28      301.56     38.01 o 
   2   5  16      189.02      169.35     32.55 o 
   3   5  16      483.87      389.65     35.91 o 
   4   5  16       23.71       32.05     10.88 o 
  -5   6  16      233.62      149.08     33.65 o 
  -4   6  16        3.87       16.59      8.60 o 
  -3   6  16       87.45       37.29     17.02 o 
  -2   6  16     1388.34     1380.19     66.69 o 
  -1   6  16       20.24       34.30      7.95 o 
   0   6  16      357.62      384.00     39.02 o 
   1   6  16      772.00      793.20     44.93 o 
   2   6  16      148.67       94.16     21.96 o 
   3   6  16      161.88      166.92     27.40 o 
   4   6  16        1.99       12.38     10.99 o 
  -5   7  16        6.52       22.31     11.76 o 
  -4   7  16       47.91       39.75      9.13 o 
  -3   7  16     2160.82     2259.55    196.75 o 
  -2   7  16      388.50      338.94     56.59 o 
  -1   7  16      716.66      572.94     67.35 o 
   0   7  16      277.51      298.84     35.66 o 
   1   7  16      481.12      536.88     45.61 o 
   2   7  16       26.74       25.74     10.04 o 
   3   7  16      583.66      579.87     38.52 o 
  -4   8  16      177.77      148.66     28.22 o 
  -3   8  16      771.63      793.94     71.07 o 
  -2   8  16        3.48       27.89     10.38 o 
  -1   8  16      382.05      376.76     32.27 o 
   0   8  16       43.75       38.30     12.00 o 
   1   8  16      107.32       53.32     11.99 o 
   2   8  16      659.71      621.36     41.96 o 
   3   8  16       53.63       30.77      9.71 o 
  -4   9  16      295.76      281.87     31.07 o 
  -3   9  16      351.03      318.42     56.61 o 
  -2   9  16        5.63       27.41      9.14 o 
  -1   9  16       74.83       68.89     29.18 o 
   0   9  16      211.79      204.08     32.14 o 
   1   9  16      255.85      253.74     30.40 o 
   2   9  16       84.16       50.60     15.02 o 
  -3  10  16      392.96      382.85     29.80 o 
  -2  10  16      118.14       57.37     25.99 o 
  -1  10  16      845.35      807.59     58.81 o 
   0  10  16      220.47      216.63     26.97 o 
   1  10  16       37.20       30.28      8.75 o 
  -5   1  17      340.49      314.47     45.96 o 
  -4   1  17     1761.57     1959.68    110.71 o 
  -3   1  17      318.64      359.50     54.20 o 
  -2   1  17     1082.45     1163.73    159.00 o 
  -1   1  17      726.94      746.38     48.11 o 
   0   1  17        8.15       30.90     30.33 o 
   1   1  17      806.12      873.16    108.61 o 
   2   1  17     1094.14     1058.03     66.23 o 
   3   1  17     1377.02     1526.94    110.87 o 
  -5   2  17      338.32      283.34     38.54 o 
  -4   2  17       48.97       19.06     14.50 o 
  -3   2  17      103.15       79.94     28.06 o 
  -2   2  17       48.54       28.20     13.08 o 
  -1   2  17      279.28      237.59     45.73 o 
   0   2  17       37.39       40.28     19.23 o 
   1   2  17      222.13      211.55     44.12 o 
   2   2  17      794.21      934.55    134.54 o 
   3   2  17       11.49       40.67     12.51 o 
  -5   3  17      353.22      378.19     41.60 o 
  -4   3  17      617.47      678.02     55.19 o 
  -3   3  17      298.03      340.40     84.00 o 
  -2   3  17     1420.19     1499.10    135.34 o 
  -1   3  17      303.00      310.24     49.20 o 
   0   3  17        4.52       10.14     20.24 o 
   1   3  17      155.41       75.29     32.83 o 
   2   3  17      899.84      870.04     58.57 o 
   3   3  17      427.46      452.67     41.80 o 
  -5   4  17      690.84      690.57     44.51 o 
  -4   4  17      528.76      544.69     64.87 o 
  -3   4  17       79.68       52.32     16.09 o 
  -2   4  17      308.93      324.30     80.47 o 
  -1   4  17      335.83      304.10     47.68 o 
   0   4  17       46.86       48.03     16.26 o 
   1   4  17      106.25      106.88     33.84 o 
   2   4  17      220.45      238.58     32.01 o 
   3   4  17       40.34       24.97      9.95 o 
  -4   5  17       32.20       62.16     14.94 o 
  -3   5  17       74.37       59.86     15.41 o 
  -2   5  17        2.57       38.27     20.81 o 
  -1   5  17      868.29      827.23    101.53 o 
   0   5  17       56.96       52.42     18.29 o 
   1   5  17      160.36      197.45     26.48 o 
   2   5  17      762.75      789.78     72.62 o 
   3   5  17      105.59       95.81     34.66 o 
  -4   6  17      625.83      560.99     99.55 o 
  -3   6  17       22.79       26.88     14.71 o 
  -2   6  17      643.59      720.16    126.84 o 
  -1   6  17      930.19      996.39     66.94 o 
   0   6  17       68.90       80.36     16.50 o 
   1   6  17      160.61      111.94     19.19 o 
   2   6  17      541.55      554.63     29.76 o 
  -3   7  17       23.39       31.50     11.67 o 
  -2   7  17       24.01       40.16     11.17 o 
  -1   7  17      689.08      539.70     49.33 o 
   0   7  17      444.86      393.01     40.49 o 
   1   7  17       36.26       30.75      9.90 o 
  -2   8  17      775.95      824.31     37.55 o 
  -1   8  17      354.47      304.24     32.81 o 
   0   8  17       67.57       45.05     15.12 o 
  -3   0  18      270.77      274.23     54.40 o 
  -2   0  18        1.69       15.19     14.04 o 
  -1   0  18      224.76      202.44     54.90 o 
   0   0  18      184.90      218.06     41.02 o 
   1   0  18      315.85      312.34     54.52 o 
   2   0  18     1847.79     1561.63    119.16 o 
  -3   1  18        0.41       42.08     16.29 o 
  -2   1  18       10.56       38.81     17.94 o 
  -1   1  18       65.92       47.32     16.92 o 
   0   1  18        6.10       40.10     15.37 o 
   1   1  18        2.60       20.89     10.98 o 
   2   1  18      147.29      187.09     34.25 o 
  -3   2  18      111.27       83.90     19.80 o 
  -2   2  18      103.63      119.15     25.19 o 
  -1   2  18      710.28      815.98     73.00 o 
   0   2  18      349.72      373.55     46.59 o 
   1   2  18        5.09       41.25     16.46 o 
  -3   3  18      290.81      237.96     36.35 o 
  -2   3  18      172.51      164.70     42.10 o 
  -1   3  18      111.51       87.95     26.75 o 
   0   3  18       50.16       75.83     25.98 o 
   1   3  18      196.92      262.47     37.35 o 
  -3   4  18        3.92       81.34     57.81 o 
  -2   4  18       20.35       34.68     15.07 o 
  -1   4  18      599.30      689.09     44.51 o 
   0   4  18      294.28      295.97     32.62 o 
   1   4  18      379.44      358.19     68.12 o 
  -2   5  18      298.44      205.76     33.52 o 
  -1   5  18      383.45      390.08     29.64 o 
   0   5  18      350.72      334.07     45.14 o 
                                                 
